# Supplementary material for: 2-(1-Amino-4-tert-butyl­cyclo­hex­yl)acetic acid (tBu-β3,3-Ac6c) hemihydrate
Source: Acta Crystallogr Sect E Struct Rep Online. 2013 May 15;69(Pt 6):o888. doi: 10.1107/S1600536813012725 (PMC3685045; doi:10.1107/S1600536813012725)
Supplement: Supplementary file 1 [file e-69-0o888-sup1.cif]

##############################################################################
#                                                                            #
# This CIF contains the data in a paper accepted for publication in          #
# Acta Crystallographica Section E. It conforms to the requirements of       #
# Notes for Authors for Acta Crystallographica Section E, and has been       #
# peer reviewed under the auspices of the IUCr Commission on Journals.       #
#                                                                            #
# Full details of the Crystallographic Information File format               #
# are given in the paper "The Crystallographic Information File (CIF):       #
# a New Standard Archive File for Crystallography" by S. R. Hall, F. H.      #
# Allen and I. D. Brown [Acta Cryst. (1991), A47, 655-685].                  #
#                                                                            #
# The current version of the core CIF dictionary is obtainable from          #
# ftp://ftp.iucr.org/pub/cif_core.dic.                                       #
#                                                                            #
# Software is freely available for graphical display of the structure(s)     #
# in this CIF. For information consult the CIF software page                 #
# http://www.iucr.org/resources/cif/software.                                #
#                                                                            #
# This file may be used for bona fide research purposes within the           #
# scientific community so long as proper attribution is given to the journal # 
# article from which it was obtained.                                        #
#                                                                            #
##############################################################################
data_I
_audit_creation_method     SHELXL-97
_chemical_name_systematic
;
2-(1-Amino-4-<i>tert</i>-butylcyclohexyl)acetic acid hemihydrate
;
_chemical_name_common     ?
_chemical_formula_moiety     'C12 H23 N1 O2, 0.5(H2 O)'
_chemical_formula_sum     'C12 H24 N O2.50'
_chemical_formula_iupac     'C12 H23 N1 O2, 0.5H2 O'
_chemical_formula_weight     222.32
_chemical_melting_point     ?
_symmetry_cell_setting     triclinic
_symmetry_space_group_name_H-M     'P -1'
_symmetry_space_group_name_Hall     '-P 1'
loop_
    _symmetry_equiv_pos_as_xyz
    'x, y, z'
    '-x, -y, -z'
_cell_length_a     6.4164(2)
_cell_length_b     10.8091(3)
_cell_length_c     19.1335(6)
_cell_angle_alpha     96.843(3)
_cell_angle_beta     92.018(3)
_cell_angle_gamma     93.901(3)
_cell_volume     1313.25(7)
_cell_formula_units_Z     4
_cell_measurement_reflns_used     8184
_cell_measurement_theta_min     3.3989
_cell_measurement_theta_max     27.00
_cell_measurement_temperature     293(2)
_cell_special_details     ?
_exptl_crystal_description     'needle'
_exptl_crystal_colour     'color less'
_exptl_crystal_size_max     0.3
_exptl_crystal_size_mid     0.08
_exptl_crystal_size_min     0.08
_exptl_crystal_density_diffrn     1.124
_exptl_crystal_density_meas     ?
_exptl_crystal_density_method     'not measured'
_exptl_crystal_F_000     492
_exptl_absorpt_coefficient_mu     0.077
_exptl_absorpt_correction_type     multi-scan
_exptl_absorpt_process_details     '(Crysalis PRO; Oxford Diffraction, 2010)'
_exptl_absorpt_correction_T_min     0.82963
_exptl_absorpt_correction_T_max     1.00000
_exptl_special_details
;
<i>CrysAlis PRO</i>, Oxford Diffraction Ltd., Version 1.171.34.40 (release
27--08-2010 CrysAlis171. NET) (compiled Aug 27 2010,11:50:40) Empirical
absorption correction using spherical harmonics, implemented in SCALE3 ABSPACK
scaling algorithm.
;
_diffrn_ambient_temperature     293(2)
_diffrn_radiation_type     MoK\a
_diffrn_radiation_wavelength     0.71073
_diffrn_radiation_source     'fine-focus sealed tube'
_diffrn_radiation_monochromator     graphite
_diffrn_measurement_device_type     'Oxford Diffraction Xcalibur Sapphire3'
_diffrn_measurement_method     'omega scan'
_diffrn_detector_area_resol_mean     16.1049
_diffrn_reflns_number     22269
_diffrn_reflns_av_R_equivalents     0.0479
_diffrn_reflns_av_sigmaI/netI     0.0538
_diffrn_reflns_theta_min     3.41
_diffrn_reflns_theta_max     27.00
_diffrn_reflns_theta_full     27.00
_diffrn_measured_fraction_theta_max     0.992
_diffrn_measured_fraction_theta_full     0.992
_diffrn_reflns_limit_h_min     -8
_diffrn_reflns_limit_h_max     8
_diffrn_reflns_limit_k_min     -13
_diffrn_reflns_limit_k_max     13
_diffrn_reflns_limit_l_min     -24
_diffrn_reflns_limit_l_max     24
_diffrn_standards_number     ?
_diffrn_standards_interval_count     ?
_diffrn_standards_interval_time     ?
_diffrn_standards_decay_%     ?
_refine_special_details
;
Refinement of <i>F</i>^2^ against ALL reflections. The weighted <i>R</i>-factor
<i>wR</i> and goodness of fit <i>S</i> are based on <i>F</i>^2^, conventional
<i>R</i>-factors <i>R</i> are based on <i>F</i>, with <i>F</i> set to zero for
negative <i>F</i>^2^. The threshold expression of <i>F</i>^2^ >
\s(<i>F</i>^2^) is used only for calculating <i>R</i>-factors(gt) <i>etc</i>.
and is not relevant to the choice of reflections for refinement.
<i>R</i>-factors based on <i>F</i>^2^ are statistically about twice as large
as those based on <i>F</i>, and <i>R</i>- factors based on ALL data will be
even larger.
;
_reflns_number_total     5701
_reflns_number_gt     3628
_reflns_threshold_expression     I>2sigma(I)
_refine_ls_structure_factor_coef     Fsqd
_refine_ls_matrix_type     full
_refine_ls_R_factor_all     0.0941
_refine_ls_R_factor_gt     0.0533
_refine_ls_wR_factor_gt     0.1213
_refine_ls_wR_factor_ref     0.1410
_refine_ls_goodness_of_fit_ref     1.015
_refine_ls_restrained_S_all     1.015
_refine_ls_number_reflns     5701
_refine_ls_number_parameters     472
_refine_ls_number_restraints     0
_refine_ls_hydrogen_treatment     refall
_refine_ls_weighting_scheme     calc
_refine_ls_weighting_details
         'calc w=1/[\s^2^(Fo^2^)+(0.0691P)^2^+0.0000P] where P=(Fo^2^+2Fc^2^)/3'
_atom_sites_solution_hydrogens     geom
_atom_sites_solution_primary     direct
_atom_sites_solution_secondary     difmap
_refine_ls_shift/su_max     0.000
_refine_ls_shift/su_mean     0.000
_refine_diff_density_max     0.210
_refine_diff_density_min     -0.167
_refine_ls_extinction_method     none
_refine_ls_extinction_coef     ?
loop_
    _atom_type_symbol
    _atom_type_description
    _atom_type_scat_dispersion_real
    _atom_type_scat_dispersion_imag
    _atom_type_scat_source
    'C' 'C' 0.0033 0.0016
                         'International Tables Vol C Tables 4.2.6.8 and 6.1.1.4'
    'H' 'H' 0.0000 0.0000
                         'International Tables Vol C Tables 4.2.6.8 and 6.1.1.4'
    'N' 'N' 0.0061 0.0033
                         'International Tables Vol C Tables 4.2.6.8 and 6.1.1.4'
    'O' 'O' 0.0106 0.0060
                         'International Tables Vol C Tables 4.2.6.8 and 6.1.1.4'
_computing_data_collection     'CrysAlis PRO (Oxford Diffraction, 2010)'
_computing_cell_refinement     'CrysAlis PRO (Oxford Diffraction, 2010)'
_computing_data_reduction     'CrysAlis PRO (Oxford Diffraction, 2010)'
_computing_structure_solution     'SHELXS97 (Sheldrick, 2008)'
_computing_structure_refinement     'SHELXL97 (Sheldrick, 2008)'
_computing_molecular_graphics     'ORTEP-3 for Windows (Farrugia, 2012)'
_computing_publication_material     'PLATON (Spek, 2009)'
loop_
    _atom_site_type_symbol
    _atom_site_label
    _atom_site_fract_x
    _atom_site_fract_y
    _atom_site_fract_z
    _atom_site_U_iso_or_equiv
    _atom_site_adp_type
    _atom_site_calc_flag
    _atom_site_refinement_flags
    _atom_site_occupancy
    _atom_site_symmetry_multiplicity
    _atom_site_disorder_assembly
    _atom_site_disorder_group
    H H7B2 -0.105(2) -0.1438(16) -0.1669(8) 0.024(4) Uiso d . 1 1 . .
    H H2N -0.023(3) -0.403(2) 0.0878(10) 0.054(6) Uiso d . 1 1 . .
    H H1D 0.244(3) -0.3888(17) 0.2864(9) 0.037(5) Uiso d . 1 1 . .
    H H8B2 -0.085(2) -0.2797(16) -0.1450(9) 0.028(4) Uiso d . 1 1 . .
    H H5B1 0.436(3) -0.0776(16) -0.2082(8) 0.031(4) Uiso d . 1 1 . .
    H H2B1 0.250(3) -0.4631(17) 0.1574(9) 0.033(5) Uiso d . 1 1 . .
    H H4B2 -0.002(3) -0.1735(18) 0.1900(9) 0.041(5) Uiso d . 1 1 . .
    H H3B2 -0.022(3) -0.3159(17) 0.2047(8) 0.030(4) Uiso d . 1 1 . .
    H H1B1 0.434(3) -0.4057(17) 0.1126(10) 0.044(5) Uiso d . 1 1 . .
    H H2A1 0.448(3) -0.2078(18) 0.0782(11) 0.052(6) Uiso d . 1 1 . .
    H H4A2 0.329(3) -0.3383(17) -0.2085(10) 0.036(5) Uiso d . 1 1 . .
    H H6G1 0.313(3) -0.2261(17) -0.3029(9) 0.035(5) Uiso d . 1 1 . .
    H H2D -0.074(3) -0.0963(19) -0.2916(10) 0.049(5) Uiso d . 1 1 . .
    H H3N 0.143(3) -0.3572(18) 0.0340(11) 0.048(6) Uiso d . 1 1 . .
    H H4N 0.117(3) -0.047(2) -0.0832(10) 0.057(6) Uiso d . 1 1 . .
    H H1G1 0.587(3) -0.281(2) 0.2142(10) 0.053(6) Uiso d . 1 1 . .
    H H6B1 0.213(3) -0.0148(19) -0.2038(10) 0.051(6) Uiso d . 1 1 . .
    H H1A1 0.445(3) -0.1392(18) 0.1528(10) 0.050(5) Uiso d . 1 1 . .
    H H3G2 0.313(3) -0.1358(19) 0.2638(10) 0.048(5) Uiso d . 1 1 . .
    H H1N -0.034(3) -0.271(2) 0.0632(12) 0.072(7) Uiso d . 1 1 . .
    H H3A1 0.488(3) -0.2635(18) -0.1485(10) 0.049(5) Uiso d . 1 1 . .
    H H6N 0.209(3) -0.164(2) -0.0561(11) 0.055(6) Uiso d . 1 1 . .
    H H7G2 -0.234(3) -0.2967(19) -0.2592(10) 0.054(6) Uiso d . 1 1 . .
    H H8G2 -0.005(3) -0.3538(19) -0.2648(10) 0.051(6) Uiso d . 1 1 . .
    H H2G1 0.557(3) -0.422(2) 0.2258(10) 0.053(6) Uiso d . 1 1 . .
    H H5G1 0.279(3) -0.0874(19) -0.3186(11) 0.051(6) Uiso d . 1 1 . .
    H H5N 0.366(3) -0.0632(19) -0.0826(10) 0.053(6) Uiso d . 1 1 . .
    H H4G2 0.125(3) -0.187(2) 0.3059(12) 0.059(6) Uiso d . 1 1 . .
    H H1W 0.271(5) 0.177(3) 0.0290(17) 0.111(11) Uiso d . 1 1 . .
    H H2W 0.394(6) 0.291(3) 0.0225(17) 0.123(12) Uiso d . 1 1 . .
    H H11 -0.018(4) -0.413(3) -0.3834(14) 0.085(9) Uiso d . 1 1 . .
    H H10 -0.021(4) -0.368(3) -0.4636(17) 0.104(9) Uiso d . 1 1 . .
    H H4 0.400(5) -0.273(3) 0.4587(19) 0.112(10) Uiso d . 1 1 . .
    H H8 0.709(5) -0.173(3) 0.3235(18) 0.108(12) Uiso d . 1 1 . .
    H H9 0.702(4) -0.168(3) 0.4047(16) 0.094(8) Uiso d . 1 1 . .
    H H17 -0.048(4) -0.147(3) -0.4749(16) 0.097(9) Uiso d . 1 1 . .
    H H13 -0.349(4) -0.318(3) -0.3683(16) 0.098(10) Uiso d . 1 1 . .
    H H7 0.537(6) -0.094(4) 0.359(2) 0.144(15) Uiso d . 1 1 . .
    H H18 0.173(5) -0.118(3) -0.4312(16) 0.118(11) Uiso d . 1 1 . .
    H H15 -0.348(5) -0.260(3) -0.443(2) 0.122(11) Uiso d . 1 1 . .
    H H3 0.657(5) -0.401(3) 0.4112(18) 0.111(10) Uiso d . 1 1 . .
    H H1 0.719(8) -0.425(5) 0.328(3) 0.21(2) Uiso d . 1 1 . .
    H H12 0.184(5) -0.338(3) -0.4072(16) 0.117(12) Uiso d . 1 1 . .
    H H2 0.511(6) -0.477(4) 0.358(2) 0.145(17) Uiso d . 1 1 . .
    H H16 -0.049(5) -0.039(3) -0.4076(16) 0.113(11) Uiso d . 1 1 . .
    H H14 -0.376(6) -0.163(4) -0.379(2) 0.157(17) Uiso d . 1 1 . .
    H H5 0.257(7) -0.196(4) 0.412(2) 0.17(2) Uiso d . 1 1 . .
    H H6 0.221(7) -0.341(4) 0.408(2) 0.152(19) Uiso d . 1 1 . .
    N N1 0.0633(2) -0.33395(15) 0.07518(8) 0.0329(4) Uani d . 1 1 . .
    C C1B 0.2122(2) -0.28252(15) 0.13598(8) 0.0287(4) Uani d . 1 1 . .
    C C1A 0.3477(3) -0.17329(16) 0.11343(10) 0.0324(4) Uani d . 1 1 . .
    C C1' 0.2390(3) -0.06639(16) 0.08696(8) 0.0322(4) Uani d . 1 1 . .
    O O1 0.35298(19) 0.02596(12) 0.07388(7) 0.0465(4) Uani d . 1 1 . .
    O O2 0.04386(18) -0.07591(12) 0.07914(7) 0.0472(4) Uani d . 1 1 . .
    C C1B1 0.3463(3) -0.38803(18) 0.15219(10) 0.0363(4) Uani d . 1 1 . .
    C C1G1 0.4799(3) -0.3539(2) 0.22047(10) 0.0417(5) Uani d . 1 1 . .
    C C1D 0.3481(3) -0.31899(19) 0.28349(9) 0.0410(5) Uani d . 1 1 . .
    C C1B2 0.0815(3) -0.24555(19) 0.19973(9) 0.0355(4) Uani d . 1 1 . .
    C C1G2 0.2166(3) -0.2123(2) 0.26764(10) 0.0417(5) Uani d . 1 1 . .
    C C1 0.6058(8) -0.4031(4) 0.3647(2) 0.1059(13) Uani d . 1 1 . .
    C C2 0.3211(7) -0.2808(6) 0.41463(15) 0.1039(13) Uani d . 1 1 . .
    C C3 0.6186(6) -0.1766(4) 0.36012(18) 0.0875(10) Uani d . 1 1 . .
    C C4 0.4739(3) -0.2945(2) 0.35522(10) 0.0556(6) Uani d . 1 1 . .
    N N2 0.2266(3) -0.10896(15) -0.08954(8) 0.0334(4) Uani d . 1 1 . .
    C C2B 0.2019(3) -0.18188(15) -0.16194(8) 0.0295(4) Uani d . 1 1 . .
    C C2A 0.3351(3) -0.29428(16) -0.16156(9) 0.0317(4) Uani d . 1 1 . .
    O O3 0.2980(2) -0.34430(12) -0.04517(6) 0.0453(4) Uani d . 1 1 . .
    O O4 0.1620(2) -0.48186(12) -0.13336(7) 0.0512(4) Uani d . 1 1 . .
    C C2' 0.2591(3) -0.38243(16) -0.10927(9) 0.0325(4) Uani d . 1 1 . .
    C C2B1 0.2811(3) -0.09492(18) -0.21438(9) 0.0373(4) Uani d . 1 1 . .
    C C2G1 0.2287(3) -0.1492(2) -0.29083(10) 0.0411(5) Uani d . 1 1 . .
    C C2D -0.0054(3) -0.18123(19) -0.30538(9) 0.0402(5) Uani d . 1 1 . .
    C C2G2 -0.0794(3) -0.2736(2) -0.25466(9) 0.0405(5) Uani d . 1 1 . .
    C C2B2 -0.0309(3) -0.21945(19) -0.17772(9) 0.0352(4) Uani d . 1 1 . .
    C C5 0.0283(6) -0.3446(3) -0.41124(15) 0.0771(8) Uani d . 1 1 . .
    C C6 -0.3038(5) -0.2413(5) -0.39376(16) 0.0922(12) Uani d . 1 1 . .
    C C7 0.0084(6) -0.1213(4) -0.42883(15) 0.0823(9) Uani d . 1 1 . .
    C C8 -0.0661(3) -0.2238(2) -0.38415(10) 0.0533(6) Uani d . 1 1 . .
    O O1W 0.2635(3) 0.25362(19) 0.01566(8) 0.0595(4) Uani d . 1 1 . .
loop_
    _atom_site_aniso_label
    _atom_site_aniso_U_11
    _atom_site_aniso_U_22
    _atom_site_aniso_U_33
    _atom_site_aniso_U_12
    _atom_site_aniso_U_13
    _atom_site_aniso_U_23
    N1 0.0354(8) 0.0291(9) 0.0332(8) -0.0036(7) -0.0030(7) 0.0048(6)
    C1B 0.0292(8) 0.0266(9) 0.0296(9) 0.0006(7) -0.0028(7) 0.0026(7)
    C1A 0.0287(9) 0.0290(10) 0.0385(10) -0.0006(8) -0.0020(8) 0.0027(7)
    C1' 0.0357(10) 0.0291(10) 0.0306(9) 0.0013(8) -0.0030(7) 0.0005(7)
    O1 0.0416(7) 0.0380(8) 0.0615(9) -0.0044(6) -0.0016(6) 0.0181(6)
    O2 0.0335(7) 0.0330(8) 0.0750(10) 0.0027(6) -0.0116(6) 0.0102(6)
    C1B1 0.0413(10) 0.0315(11) 0.0366(10) 0.0075(9) 0.0005(8) 0.0033(8)
    C1G1 0.0412(11) 0.0421(12) 0.0431(11) 0.0108(10) -0.0048(8) 0.0081(9)
    C1D 0.0435(11) 0.0432(12) 0.0355(10) -0.0062(10) -0.0031(8) 0.0085(8)
    C1B2 0.0318(9) 0.0381(11) 0.0363(10) 0.0037(9) 0.0007(7) 0.0025(8)
    C1G2 0.0415(11) 0.0471(13) 0.0344(10) 0.0043(10) 0.0020(8) -0.0044(8)
    C1 0.140(3) 0.105(3) 0.076(2) 0.028(3) -0.051(2) 0.027(2)
    C2 0.106(3) 0.169(4) 0.0339(15) -0.008(3) -0.0028(15) 0.0161(19)
    C3 0.086(2) 0.102(3) 0.0660(19) -0.032(2) -0.0347(17) 0.0090(17)
    C4 0.0604(13) 0.0670(15) 0.0389(11) -0.0024(12) -0.0102(10) 0.0126(10)
    N2 0.0395(9) 0.0294(9) 0.0308(8) 0.0045(8) -0.0030(6) 0.0022(6)
    C2B 0.0356(9) 0.0257(9) 0.0266(8) -0.0006(7) 0.0006(7) 0.0025(7)
    C2A 0.0346(10) 0.0288(10) 0.0320(10) 0.0012(8) 0.0059(7) 0.0037(7)
    O3 0.0559(8) 0.0475(8) 0.0324(7) -0.0048(7) 0.0018(6) 0.0090(6)
    O4 0.0638(9) 0.0327(8) 0.0546(8) -0.0154(7) 0.0026(7) 0.0056(6)
    C2' 0.0303(9) 0.0301(10) 0.0388(10) 0.0049(8) 0.0042(7) 0.0083(8)
    C2B1 0.0415(11) 0.0330(11) 0.0373(10) -0.0047(9) -0.0010(8) 0.0097(8)
    C2G1 0.0448(11) 0.0447(12) 0.0347(10) -0.0058(10) 0.0024(8) 0.0134(9)
    C2D 0.0419(11) 0.0464(12) 0.0324(10) 0.0047(9) -0.0008(8) 0.0042(8)
    C2G2 0.0345(10) 0.0478(13) 0.0369(10) -0.0060(10) -0.0005(8) 0.0009(8)
    C2B2 0.0329(9) 0.0375(11) 0.0350(10) 0.0012(9) 0.0038(7) 0.0031(8)
    C5 0.094(2) 0.083(2) 0.0490(16) 0.0087(18) -0.0020(15) -0.0152(14)
    C6 0.0590(17) 0.163(4) 0.0507(17) -0.003(2) -0.0195(13) 0.011(2)
    C7 0.105(3) 0.107(3) 0.0371(14) 0.008(2) -0.0058(14) 0.0227(15)
    C8 0.0503(12) 0.0753(16) 0.0332(10) 0.0041(11) -0.0039(9) 0.0040(10)
    O1W 0.0497(10) 0.0632(11) 0.0667(10) -0.0001(8) -0.0156(7) 0.0203(8)
_geom_special_details
;
All e.s.d.'s (except the e.s.d. in the dihedral angle between two l.s. planes)
are estimated using the full covariance matrix. The cell e.s.d.'s are taken
into account individually in the estimation of e.s.d.'s in distances, angles
and torsion angles; correlations between e.s.d.'s in cell parameters are only
used when they are defined by crystal symmetry. An approximate (isotropic)
treatment of cell e.s.d.'s is used for estimating e.s.d.'s involving l.s.
planes.
;
loop_
    _geom_bond_atom_site_label_1
    _geom_bond_atom_site_label_2
    _geom_bond_site_symmetry_2
    _geom_bond_distance
    _geom_bond_publ_flag
    N1 C1B . 1.507(2) ?
    N1 H2N . 0.96(2) ?
    N1 H3N . 0.97(2) ?
    N1 H1N . 0.99(2) ?
    C1B C1B1 . 1.529(2) ?
    C1B C1A . 1.531(2) ?
    C1B C1B2 . 1.534(2) ?
    C1A C1' . 1.517(2) ?
    C1A H2A1 . 1.01(2) ?
    C1A H1A1 . 0.98(2) ?
    C1' O1 . 1.252(2) ?
    C1' O2 . 1.252(2) ?
    C1B1 C1G1 . 1.530(3) ?
    C1B1 H2B1 . 1.004(18) ?
    C1B1 H1B1 . 0.968(19) ?
    C1G1 C1D . 1.522(3) ?
    C1G1 H1G1 . 1.03(2) ?
    C1G1 H2G1 . 0.93(2) ?
    C1D C1G2 . 1.527(3) ?
    C1D C4 . 1.553(3) ?
    C1D H1D . 0.981(18) ?
    C1B2 C1G2 . 1.528(3) ?
    C1B2 H4B2 . 1.01(2) ?
    C1B2 H3B2 . 0.992(17) ?
    C1G2 H3G2 . 1.01(2) ?
    C1G2 H4G2 . 0.98(2) ?
    C1 C4 . 1.518(4) ?
    C1 H3 . 0.94(3) ?
    C1 H1 . 1.04(5) ?
    C1 H2 . 0.96(4) ?
    C2 C4 . 1.527(4) ?
    C2 H4 . 0.96(4) ?
    C2 H5 . 1.04(5) ?
    C2 H6 . 0.88(4) ?
    C3 C4 . 1.515(4) ?
    C3 H8 . 0.93(3) ?
    C3 H9 . 0.98(3) ?
    C3 H7 . 1.06(4) ?
    N2 C2B . 1.508(2) ?
    N2 H4N . 1.00(2) ?
    N2 H6N . 0.93(2) ?
    N2 H5N . 0.99(2) ?
    C2B C2B1 . 1.531(2) ?
    C2B C2B2 . 1.531(2) ?
    C2B C2A . 1.532(2) ?
    C2A C2' . 1.531(2) ?
    C2A H4A2 . 0.962(18) ?
    C2A H3A1 . 1.03(2) ?
    O3 C2' . 1.257(2) ?
    O4 C2' . 1.236(2) ?
    C2B1 C2G1 . 1.527(3) ?
    C2B1 H5B1 . 0.997(17) ?
    C2B1 H6B1 . 1.00(2) ?
    C2G1 C2D . 1.526(3) ?
    C2G1 H6G1 . 1.032(18) ?
    C2G1 H5G1 . 0.95(2) ?
    C2D C2G2 . 1.537(3) ?
    C2D C8 . 1.551(3) ?
    C2D H2D . 1.06(2) ?
    C2G2 C2B2 . 1.531(2) ?
    C2G2 H7G2 . 1.00(2) ?
    C2G2 H8G2 . 1.02(2) ?
    C2B2 H7B2 . 0.977(17) ?
    C2B2 H8B2 . 1.009(17) ?
    C5 C8 . 1.520(4) ?
    C5 H11 . 1.00(3) ?
    C5 H10 . 1.04(3) ?
    C5 H12 . 1.00(3) ?
    C6 C8 . 1.526(3) ?
    C6 H13 . 1.04(3) ?
    C6 H15 . 0.96(4) ?
    C6 H14 . 1.01(4) ?
    C7 C8 . 1.539(4) ?
    C7 H17 . 0.94(3) ?
    C7 H18 . 1.06(3) ?
    C7 H16 . 1.03(3) ?
    O1W H1W . 0.90(3) ?
    O1W H2W . 0.90(4) ?
loop_
    _geom_angle_atom_site_label_1
    _geom_angle_atom_site_label_2
    _geom_angle_atom_site_label_3
    _geom_angle_site_symmetry_1
    _geom_angle_site_symmetry_3
    _geom_angle
    _geom_angle_publ_flag
    C1B N1 H2N . . 109.8(12) ?
    C1B N1 H3N . . 109.1(11) ?
    H2N N1 H3N . . 112.0(16) ?
    C1B N1 H1N . . 111.5(13) ?
    H2N N1 H1N . . 106.4(17) ?
    H3N N1 H1N . . 108.0(17) ?
    N1 C1B C1B1 . . 107.24(14) ?
    N1 C1B C1A . . 108.17(13) ?
    C1B1 C1B C1A . . 110.82(14) ?
    N1 C1B C1B2 . . 107.71(14) ?
    C1B1 C1B C1B2 . . 109.03(14) ?
    C1A C1B C1B2 . . 113.62(14) ?
    C1' C1A C1B . . 118.24(14) ?
    C1' C1A H2A1 . . 110.8(11) ?
    C1B C1A H2A1 . . 108.4(11) ?
    C1' C1A H1A1 . . 108.7(11) ?
    C1B C1A H1A1 . . 108.7(11) ?
    H2A1 C1A H1A1 . . 100.6(15) ?
    O1 C1' O2 . . 124.32(16) ?
    O1 C1' C1A . . 116.98(15) ?
    O2 C1' C1A . . 118.70(15) ?
    C1B C1B1 C1G1 . . 112.15(15) ?
    C1B C1B1 H2B1 . . 107.8(10) ?
    C1G1 C1B1 H2B1 . . 108.6(10) ?
    C1B C1B1 H1B1 . . 107.4(11) ?
    C1G1 C1B1 H1B1 . . 110.6(11) ?
    H2B1 C1B1 H1B1 . . 110.2(15) ?
    C1D C1G1 C1B1 . . 112.19(16) ?
    C1D C1G1 H1G1 . . 110.3(11) ?
    C1B1 C1G1 H1G1 . . 109.0(11) ?
    C1D C1G1 H2G1 . . 112.6(12) ?
    C1B1 C1G1 H2G1 . . 106.3(13) ?
    H1G1 C1G1 H2G1 . . 106.2(16) ?
    C1G1 C1D C1G2 . . 108.70(16) ?
    C1G1 C1D C4 . . 114.32(17) ?
    C1G2 C1D C4 . . 114.12(17) ?
    C1G1 C1D H1D . . 107.8(10) ?
    C1G2 C1D H1D . . 103.7(10) ?
    C4 C1D H1D . . 107.4(10) ?
    C1G2 C1B2 C1B . . 112.20(15) ?
    C1G2 C1B2 H4B2 . . 110.7(10) ?
    C1B C1B2 H4B2 . . 109.2(10) ?
    C1G2 C1B2 H3B2 . . 110.2(10) ?
    C1B C1B2 H3B2 . . 108.5(9) ?
    H4B2 C1B2 H3B2 . . 105.8(14) ?
    C1D C1G2 C1B2 . . 112.06(16) ?
    C1D C1G2 H3G2 . . 109.0(11) ?
    C1B2 C1G2 H3G2 . . 109.7(11) ?
    C1D C1G2 H4G2 . . 112.5(12) ?
    C1B2 C1G2 H4G2 . . 108.1(12) ?
    H3G2 C1G2 H4G2 . . 105.2(16) ?
    C4 C1 H3 . . 112(2) ?
    C4 C1 H1 . . 119(3) ?
    H3 C1 H1 . . 112(3) ?
    C4 C1 H2 . . 106(2) ?
    H3 C1 H2 . . 103(3) ?
    H1 C1 H2 . . 103(4) ?
    C4 C2 H4 . . 108.2(19) ?
    C4 C2 H5 . . 106(2) ?
    H4 C2 H5 . . 106(3) ?
    C4 C2 H6 . . 111(3) ?
    H4 C2 H6 . . 116(3) ?
    H5 C2 H6 . . 109(4) ?
    C4 C3 H8 . . 115(2) ?
    C4 C3 H9 . . 108.7(16) ?
    H8 C3 H9 . . 109(3) ?
    C4 C3 H7 . . 113(2) ?
    H8 C3 H7 . . 103(3) ?
    H9 C3 H7 . . 108(3) ?
    C3 C4 C1 . . 108.1(3) ?
    C3 C4 C2 . . 108.9(3) ?
    C1 C4 C2 . . 109.0(3) ?
    C3 C4 C1D . . 111.70(19) ?
    C1 C4 C1D . . 110.1(2) ?
    C2 C4 C1D . . 109.0(2) ?
    C2B N2 H4N . . 110.4(12) ?
    C2B N2 H6N . . 108.7(13) ?
    H4N N2 H6N . . 108.0(17) ?
    C2B N2 H5N . . 110.6(11) ?
    H4N N2 H5N . . 108.7(16) ?
    H6N N2 H5N . . 110.4(17) ?
    N2 C2B C2B1 . . 107.29(13) ?
    N2 C2B C2B2 . . 108.19(14) ?
    C2B1 C2B C2B2 . . 109.69(14) ?
    N2 C2B C2A . . 107.30(14) ?
    C2B1 C2B C2A . . 111.09(14) ?
    C2B2 C2B C2A . . 113.05(14) ?
    C2' C2A C2B . . 112.01(13) ?
    C2' C2A H4A2 . . 110.0(10) ?
    C2B C2A H4A2 . . 108.2(10) ?
    C2' C2A H3A1 . . 109.0(11) ?
    C2B C2A H3A1 . . 109.5(11) ?
    H4A2 C2A H3A1 . . 108.1(14) ?
    O4 C2' O3 . . 126.20(16) ?
    O4 C2' C2A . . 117.73(16) ?
    O3 C2' C2A . . 116.04(15) ?
    C2G1 C2B1 C2B . . 112.51(15) ?
    C2G1 C2B1 H5B1 . . 108.3(9) ?
    C2B C2B1 H5B1 . . 110.5(10) ?
    C2G1 C2B1 H6B1 . . 109.5(11) ?
    C2B C2B1 H6B1 . . 107.1(11) ?
    H5B1 C2B1 H6B1 . . 108.9(15) ?
    C2B1 C2G1 C2D . . 112.37(16) ?
    C2B1 C2G1 H6G1 . . 108.9(10) ?
    C2D C2G1 H6G1 . . 111.6(10) ?
    C2B1 C2G1 H5G1 . . 105.8(12) ?
    C2D C2G1 H5G1 . . 111.0(12) ?
    H6G1 C2G1 H5G1 . . 106.8(15) ?
    C2G1 C2D C2G2 . . 108.11(15) ?
    C2G1 C2D C8 . . 113.58(15) ?
    C2G2 C2D C8 . . 114.75(16) ?
    C2G1 C2D H2D . . 104.7(10) ?
    C2G2 C2D H2D . . 108.2(10) ?
    C8 C2D H2D . . 106.9(10) ?
    C2B2 C2G2 C2D . . 111.36(16) ?
    C2B2 C2G2 H7G2 . . 106.5(11) ?
    C2D C2G2 H7G2 . . 113.4(12) ?
    C2B2 C2G2 H8G2 . . 108.8(11) ?
    C2D C2G2 H8G2 . . 109.1(11) ?
    H7G2 C2G2 H8G2 . . 107.6(16) ?
    C2B C2B2 C2G2 . . 112.75(14) ?
    C2B C2B2 H7B2 . . 106.6(9) ?
    C2G2 C2B2 H7B2 . . 109.6(9) ?
    C2B C2B2 H8B2 . . 111.1(9) ?
    C2G2 C2B2 H8B2 . . 110.5(9) ?
    H7B2 C2B2 H8B2 . . 106.0(13) ?
    C8 C5 H11 . . 110.8(15) ?
    C8 C5 H10 . . 107.8(16) ?
    H11 C5 H10 . . 110(2) ?
    C8 C5 H12 . . 112.9(19) ?
    H11 C5 H12 . . 106(2) ?
    H10 C5 H12 . . 110(2) ?
    C8 C6 H13 . . 106.1(16) ?
    C8 C6 H15 . . 111(2) ?
    H13 C6 H15 . . 108(3) ?
    C8 C6 H14 . . 113(2) ?
    H13 C6 H14 . . 115(3) ?
    H15 C6 H14 . . 103(3) ?
    C8 C7 H17 . . 106.2(17) ?
    C8 C7 H18 . . 109.3(18) ?
    H17 C7 H18 . . 107(2) ?
    C8 C7 H16 . . 107.5(18) ?
    H17 C7 H16 . . 111(2) ?
    H18 C7 H16 . . 115(3) ?
    C5 C8 C6 . . 109.5(3) ?
    C5 C8 C7 . . 108.8(2) ?
    C6 C8 C7 . . 107.3(3) ?
    C5 C8 C2D . . 112.25(19) ?
    C6 C8 C2D . . 109.20(19) ?
    C7 C8 C2D . . 109.7(2) ?
    H1W O1W H2W . . 106(3) ?
loop_
    _geom_torsion_atom_site_label_1
    _geom_torsion_atom_site_label_2
    _geom_torsion_atom_site_label_3
    _geom_torsion_atom_site_label_4
    _geom_torsion_site_symmetry_1
    _geom_torsion_site_symmetry_2
    _geom_torsion_site_symmetry_3
    _geom_torsion_site_symmetry_4
    _geom_torsion
    _geom_torsion_publ_flag
    N1 C1B C1A C1' . . . . 55.6(2) ?
    C1B1 C1B C1A C1' . . . . 172.92(15) ?
    C1B2 C1B C1A C1' . . . . -63.9(2) ?
    C1B C1A C1' O1 . . . . 174.79(15) ?
    C1B C1A C1' O2 . . . . -5.7(2) ?
    N1 C1B C1B1 C1G1 . . . . -170.80(15) ?
    C1A C1B C1B1 C1G1 . . . . 71.3(2) ?
    C1B2 C1B C1B1 C1G1 . . . . -54.4(2) ?
    C1B C1B1 C1G1 C1D . . . . 57.2(2) ?
    C1B1 C1G1 C1D C1G2 . . . . -56.2(2) ?
    C1B1 C1G1 C1D C4 . . . . 175.04(17) ?
    N1 C1B C1B2 C1G2 . . . . 170.54(15) ?
    C1B1 C1B C1B2 C1G2 . . . . 54.5(2) ?
    C1A C1B C1B2 C1G2 . . . . -69.7(2) ?
    C1G1 C1D C1G2 C1B2 . . . . 56.1(2) ?
    C4 C1D C1G2 C1B2 . . . . -175.00(16) ?
    C1B C1B2 C1G2 C1D . . . . -57.0(2) ?
    C1G1 C1D C4 C3 . . . . 68.5(3) ?
    C1G2 C1D C4 C3 . . . . -57.6(3) ?
    C1G1 C1D C4 C1 . . . . -51.7(3) ?
    C1G2 C1D C4 C1 . . . . -177.7(3) ?
    C1G1 C1D C4 C2 . . . . -171.2(3) ?
    C1G2 C1D C4 C2 . . . . 62.8(3) ?
    N2 C2B C2A C2' . . . . 62.84(18) ?
    C2B1 C2B C2A C2' . . . . 179.82(14) ?
    C2B2 C2B C2A C2' . . . . -56.36(19) ?
    C2B C2A C2' O4 . . . . 104.87(18) ?
    C2B C2A C2' O3 . . . . -73.4(2) ?
    N2 C2B C2B1 C2G1 . . . . -169.63(16) ?
    C2B2 C2B C2B1 C2G1 . . . . -52.3(2) ?
    C2A C2B C2B1 C2G1 . . . . 73.4(2) ?
    C2B C2B1 C2G1 C2D . . . . 56.6(2) ?
    C2B1 C2G1 C2D C2G2 . . . . -57.4(2) ?
    C2B1 C2G1 C2D C8 . . . . 174.07(17) ?
    C2G1 C2D C2G2 C2B2 . . . . 57.3(2) ?
    C8 C2D C2G2 C2B2 . . . . -174.78(17) ?
    N2 C2B C2B2 C2G2 . . . . 169.76(15) ?
    C2B1 C2B C2B2 C2G2 . . . . 53.0(2) ?
    C2A C2B C2B2 C2G2 . . . . -71.6(2) ?
    C2D C2G2 C2B2 C2B . . . . -57.2(2) ?
    C2G1 C2D C8 C5 . . . . 63.8(3) ?
    C2G2 C2D C8 C5 . . . . -61.3(3) ?
    C2G1 C2D C8 C6 . . . . -174.6(3) ?
    C2G2 C2D C8 C6 . . . . 60.3(3) ?
    C2G1 C2D C8 C7 . . . . -57.3(3) ?
    C2G2 C2D C8 C7 . . . . 177.6(2) ?
loop_
    _geom_hbond_atom_site_label_D
    _geom_hbond_atom_site_label_H
    _geom_hbond_atom_site_label_A
    _geom_hbond_site_symmetry_A
    _geom_hbond_distance_DH
    _geom_hbond_distance_HA
    _geom_hbond_distance_DA
    _geom_hbond_angle_DHA
    _geom_hbond_publ_flag
    N1 H1N O2 . 1.00(2) 2.12(2) 2.792(2) 123.5(15) yes
    N1 H1N O1W 2_555 1.00(2) 2.11(2) 2.919(2) 137.8(17) yes
    O1W H1W O1 . 0.89(3) 2.03(3) 2.903(2) 166(3) yes
    N1 H2N O4 2_545 0.96(2) 1.81(2) 2.747(2) 166.0(17) yes
    O1W H2W O3 2_655 0.90(4) 2.04(4) 2.929(2) 169(3) yes
    N1 H3N O3 . 0.97(2) 1.86(2) 2.7903(19) 160.7(17) yes
    N2 H4N O2 2_555 1.00(2) 1.73(2) 2.729(2) 170.5(19) yes
    N2 H5N O1 2_655 0.99(2) 1.818(19) 2.779(2) 163.1(18) yes
    N2 H6N O3 . 0.93(2) 2.10(2) 2.836(2) 135.4(17) yes
_iucr_refine_instructions_details
;
TITL tBu-beta-Ac6c in P-1
CELL  0.71073   6.4164  10.8091  19.1335   96.843   92.018   93.901
ZERR     4.00   0.0002   0.0003   0.0006    0.003    0.003    0.003
LATT   1
SFAC  C    H    N    O
UNIT  48 96   4    10
MERG   2
FMAP   2
PLAN   10
BOND  $H
CONF
HTAB
ACTA
WPDB -2
LIST 4
WGHT     0.06910
L.S.   16
FVAR     8.48487
omit -3 54
H7B2  2   -0.103943   -0.143826   -0.166954    11.00000    0.02401
H2N   2   -0.020458   -0.401838    0.087678    11.00000    0.05199
H1D   2    0.243797   -0.388433    0.286204    11.00000    0.03864
H8B2  2   -0.085447   -0.279341   -0.144960    11.00000    0.03007
H5B1  2    0.435818   -0.077737   -0.208217    11.00000    0.02960
H2B1  2    0.249414   -0.462890    0.157489    11.00000    0.03407
H4B2  2   -0.002890   -0.174432    0.189929    11.00000    0.04223
H3B2  2   -0.022610   -0.315913    0.204248    11.00000    0.02772
H1B1  2    0.432803   -0.404659    0.112640    11.00000    0.04599
H2A1  2    0.450301   -0.208123    0.078691    11.00000    0.05025
H4A2  2    0.328687   -0.337622   -0.208092    11.00000    0.03697
H6G1  2    0.313803   -0.226118   -0.303113    11.00000    0.03441
H2D   2   -0.073795   -0.095558   -0.291435    11.00000    0.04838
H3N   2    0.141448   -0.356646    0.034451    11.00000    0.04515
H4N   2    0.118737   -0.048947   -0.083394    11.00000    0.05199
H1G1  2    0.587955   -0.280840    0.214074    11.00000    0.05248
H6B1  2    0.214178   -0.015151   -0.203623    11.00000    0.05280
H1A1  2    0.444038   -0.140207    0.152166    11.00000    0.04957
H3G2  2    0.312053   -0.136787    0.263652    11.00000    0.04848
H1N   2   -0.033725   -0.270814    0.063379    11.00000    0.07326
H3A1  2    0.488580   -0.263473   -0.148252    11.00000    0.04809
H6N   2    0.208203   -0.163501   -0.055941    11.00000    0.05368
H7G2  2   -0.233852   -0.296555   -0.259424    11.00000    0.05544
H8G2  2   -0.006177   -0.353286   -0.264823    11.00000    0.04878
H2G1  2    0.558049   -0.421751    0.225740    11.00000    0.05364
H5G1  2    0.280033   -0.087264   -0.318193    11.00000    0.05581
H5N   2    0.364890   -0.063660   -0.082431    11.00000    0.04885
H4G2  2    0.124967   -0.186757    0.305777    11.00000    0.06109
H1W   2    0.270396    0.178546    0.028512    11.00000    0.11079
H2W   2    0.391603    0.290287    0.021960    11.00000    0.11554
H11   2   -0.016685   -0.413441   -0.383423    11.00000    0.08261
H10   2   -0.023166   -0.367050   -0.463168    11.00000    0.10536
H4    2    0.402255   -0.274281    0.458263    11.00000    0.11214
H8    2    0.710048   -0.171144    0.323233    11.00000    0.10270
H9    2    0.704009   -0.167997    0.404875    11.00000    0.09387
H17   2   -0.049556   -0.146184   -0.474407    11.00000    0.09700
H13   2   -0.349314   -0.318499   -0.367950    11.00000    0.10265
H7    2    0.540781   -0.095040    0.357524    11.00000    0.13628
H18   2    0.173630   -0.118550   -0.431239    11.00000    0.11579
H15   2   -0.348616   -0.259600   -0.442187    11.00000    0.12347
H3    2    0.660317   -0.402595    0.410790    11.00000    0.10949
H1    2    0.719540   -0.427139    0.326216    11.00000    0.22062
H12   2    0.183376   -0.336521   -0.407794    11.00000    0.11487
H2    2    0.515415   -0.475536    0.356701    11.00000    0.14139
H16   2   -0.048395   -0.039918   -0.407274    11.00000    0.11445
H14   2   -0.379726   -0.165353   -0.378430    11.00000    0.15123
H5    2    0.241287   -0.203950    0.410652    11.00000    0.16824
H6    2    0.221523   -0.342417    0.407859    11.00000    0.14850
N1    3    0.063247   -0.333856    0.075162    11.00000    0.03546    0.02865 =
        0.03259    0.00465   -0.00299   -0.00361
C1B   1    0.212078   -0.282495    0.135934    11.00000    0.02898    0.02668 =
        0.02882    0.00264   -0.00270    0.00088
C1A   1    0.347815   -0.173271    0.113394    11.00000    0.02833    0.02866 =
        0.03817    0.00279   -0.00224   -0.00098
C1'   1    0.239009   -0.066360    0.086984    11.00000    0.03525    0.02849 =
        0.03055    0.00092   -0.00301    0.00128
O1    4    0.352910    0.025970    0.073890    11.00000    0.04153    0.03792 =
        0.06058    0.01773   -0.00140   -0.00430
O2    4    0.043875   -0.075938    0.079139    11.00000    0.03369    0.03248 =
        0.07442    0.01022   -0.01133    0.00270
C1B1  1    0.346277   -0.388180    0.152165    11.00000    0.04109    0.03154 =
        0.03558    0.00311    0.00041    0.00761
C1G1  1    0.480142   -0.353823    0.220490    11.00000    0.04057    0.04215 =
        0.04216    0.00797   -0.00507    0.01047
C1D   1    0.348109   -0.319060    0.283482    11.00000    0.04333    0.04298 =
        0.03431    0.00788   -0.00341   -0.00625
C1B2  1    0.081395   -0.245617    0.199757    11.00000    0.03165    0.03828 =
        0.03480    0.00261    0.00088    0.00393
C1G2  1    0.216538   -0.212290    0.267671    11.00000    0.04148    0.04638 =
        0.03392   -0.00496    0.00178    0.00413
C1    1    0.605992   -0.402898    0.364752    11.00000    0.14076    0.10274 =
        0.07558    0.02700   -0.05235    0.02693
C2    1    0.321877   -0.280856    0.414668    11.00000    0.10314    0.16996 =
        0.03378    0.01685   -0.00317   -0.00640
C3    1    0.618457   -0.176678    0.360192    11.00000    0.08578    0.09931 =
        0.06546    0.00971   -0.03482   -0.03110
C4    1    0.473801   -0.294408    0.355303    11.00000    0.06059    0.06718 =
        0.03837    0.01257   -0.01077   -0.00205
N2    3    0.226653   -0.109006   -0.089546    11.00000    0.03868    0.02940 =
        0.03040    0.00204   -0.00296    0.00450
C2B   1    0.202000   -0.181840   -0.161909    11.00000    0.03535    0.02531 =
        0.02600    0.00252    0.00056   -0.00105
C2A   1    0.335182   -0.294263   -0.161584    11.00000    0.03459    0.02835 =
        0.03147    0.00407    0.00605    0.00097
O3    4    0.297899   -0.344282   -0.045171    11.00000    0.05555    0.04683 =
        0.03223    0.00903    0.00191   -0.00498
O4    4    0.162166   -0.481846   -0.133380    11.00000    0.06330    0.03228 =
        0.05390    0.00549    0.00277   -0.01506
C2'   1    0.259234   -0.382554   -0.109264    11.00000    0.03057    0.02942 =
        0.03814    0.00853    0.00422    0.00443
C2B1  1    0.281193   -0.094921   -0.214389    11.00000    0.04213    0.03227 =
        0.03650    0.00979   -0.00078   -0.00481
C2G1  1    0.228881   -0.149126   -0.290831    11.00000    0.04432    0.04412 =
        0.03446    0.01333    0.00212   -0.00565
C2D   1   -0.005474   -0.181203   -0.305323    11.00000    0.04137    0.04587 =
        0.03125    0.00408   -0.00100    0.00445
C2G2  1   -0.079478   -0.273737   -0.254656    11.00000    0.03485    0.04681 =
        0.03589    0.00100   -0.00025   -0.00615
C2B2  1   -0.030930   -0.219489   -0.177680    11.00000    0.03240    0.03701 =
        0.03427    0.00314    0.00345    0.00101
C5    1    0.028417   -0.344595   -0.411266    11.00000    0.09356    0.08162 =
        0.04824   -0.01513   -0.00179    0.00844
C6    1   -0.303712   -0.241466   -0.393808    11.00000    0.05809    0.16304 =
        0.05006    0.01122   -0.01920   -0.00221
C7    1    0.008525   -0.121316   -0.428917    11.00000    0.10479    0.10694 =
        0.03629    0.02256   -0.00596    0.00747
C8    1   -0.066038   -0.223777   -0.384220    11.00000    0.05043    0.07536 =
        0.03198    0.00396   -0.00372    0.00340
O1W   4    0.263322    0.253618    0.015665    11.00000    0.04906    0.06269 =
        0.06615    0.02030   -0.01554   -0.00019
HKLF 4
END
;
data_global
_journal_date_recd_electronic     2013-05-07
_journal_date_accepted     2013-05-09
_journal_name_full     'Acta Crystallographica, Section E'
_journal_year     2013
_journal_volume     69
_journal_issue      6
_journal_page_first     o888
_journal_page_last     o888
_journal_paper_category     QO
_journal_paper_doi     10.1107/S1600536813012725
_journal_coeditor_code     QM2098
_publ_contact_author_name     'Rajkishor Rai'
_publ_contact_author_address
;
Medicinal Chemistry Division
Indian Institute of Integrative Medicine
Canal Road
Jammu Tawi 180 001
India
;
_publ_contact_author_email     'saravinda@iiim.ac.in,raj@iiim.ac.in'
_publ_contact_author_fax     ?
_publ_contact_author_phone     ?
_publ_section_title
;
2-(1-Amino-4-<i>tert</i>-butylcyclohexyl)acetic acid (tBu-\b^3,3^-Ac~6~c)
hemihydrate
;
_publ_section_title_footnote
;IIIM communication number IIIM/1552/2013.
;
loop_
    _publ_author_name
    _publ_author_footnote
    _publ_author_address
    'Ahmad Wani, Naiem' .
;
Medicinal Chemistry Division
Indian Institute of Integrative Medicine
Canal Road
Jammu Tawi 180 001
India
;
    'Gupta, Vivek K.' .
;
X-ray Crystallography Laboratory,
Post-Graduate Department of Physics & Electronics,
University of Jammu, Jammu Tawi 180 006, India
;
    'Rajni Kant' .
;
X-ray Crystallography Laboratory,
Post-Graduate Department of Physics & Electronics,
University of Jammu, Jammu Tawi 180 006, India
;
    'Aravinda, Subrayashastry' .
;
Medicinal Chemistry Division
Indian Institute of Integrative Medicine
Canal Road
Jammu Tawi 180 001
India
;
    'Rai, Rajkishor' .
;
Medicinal Chemistry Division
Indian Institute of Integrative Medicine
Canal Road
Jammu Tawi 180 001
India
;
