# Supplementary material for: 2-(1-Amino-4-tert-butyl­cyclo­hex­yl)acetic acid (tBu-β3,3-Ac6c) hemihydrate
Source: Acta Crystallogr Sect E Struct Rep Online. 2013 May 15;69(Pt 6):o888. doi: 10.1107/S1600536813012725 (PMC3685045; doi:10.1107/S1600536813012725)
Supplement: Supplementary file 2 [file e-69-0o888-Isup2.hkl]

# 
# h,k,l, Fc-squared, Fo-squared, sigma(Fo-squared) and status flag 
# 
data_I
_shelx_title ' ARVINDA1200 in P-1' 
_shelx_refln_list_code          4 
_shelx_F_calc_maximum      116.19 
_exptl_crystal_F_000       492.00 
_reflns_d_resolution_high  0.7828 
 
loop_ 
 _symmetry_equiv_pos_as_xyz 
 'x, y, z' 
 '-x, -y, -z' 
 
_cell_length_a     6.4164 
_cell_length_b    10.8091 
_cell_length_c    19.1335 
_cell_angle_alpha  96.843 
_cell_angle_beta   92.018 
_cell_angle_gamma  93.901 
 
_shelx_F_squared_multiplier     1.000 
 
loop_ 
 _refln_index_h 
 _refln_index_k 
 _refln_index_l 
 _refln_F_squared_calc 
 _refln_F_squared_meas 
 _refln_F_squared_sigma 
 _refln_observed_status 
   2   0   0     1079.98     1093.51      9.69 o 
   3   0   0     2671.33     2812.81     20.86 o 
   4   0   0      587.84      588.79     10.46 o 
   5   0   0        0.04        1.34      1.68 o 
   6   0   0        0.08       -0.38      3.52 o 
   7   0   0      170.74      183.66     13.19 o 
   8   0   0        0.50        0.29      5.48 o 
  -8   1   0       87.19      106.13     12.39 o 
  -7   1   0       35.65       35.54      6.49 o 
  -6   1   0       71.78       66.95      7.89 o 
  -5   1   0       58.71       56.39      4.24 o 
  -4   1   0      167.55      171.46      7.38 o 
  -3   1   0     1032.90     1016.85     16.20 o 
  -2   1   0       21.76       15.61      1.41 o 
  -1   1   0     3540.14     3484.78     35.59 o 
   1   1   0    10883.06    10543.26     95.77 o 
   2   1   0      146.52      140.60      3.79 o 
   3   1   0       47.86       45.85      2.35 o 
   4   1   0       11.77        8.37      1.33 o 
   5   1   0       82.43       79.65      4.91 o 
   6   1   0        4.25        2.71      2.40 o 
   7   1   0        0.45        4.30      2.99 o 
   8   1   0       47.87       53.51      9.91 o 
  -8   2   0       11.86       14.71      7.79 o 
  -7   2   0       93.08      112.13     10.80 o 
  -6   2   0       14.34       10.38      2.57 o 
  -5   2   0        1.45        1.30      1.02 o 
  -4   2   0       11.25        9.40      1.13 o 
  -3   2   0        4.18        1.65      1.30 o 
  -2   2   0      427.95      433.38     11.62 o 
  -1   2   0      191.00      179.73      2.58 o 
   0   2   0    13499.35    12668.63     47.57 o 
   1   2   0      220.22      240.44      3.94 o 
   2   2   0      366.23      392.92      6.36 o 
   3   2   0     1161.06     1314.64     22.30 o 
   4   2   0      602.16      624.83     14.24 o 
   5   2   0      161.90      158.28      8.39 o 
   6   2   0       49.26       58.29      5.79 o 
   7   2   0        8.04        5.96      4.34 o 
  -8   3   0       32.36       39.23     10.23 o 
  -7   3   0        3.17        1.42      3.55 o 
  -6   3   0        0.11       -0.82      3.92 o 
  -5   3   0     1015.70     1110.96     14.81 o 
  -4   3   0      324.69      333.71      6.98 o 
  -3   3   0     1005.83     1001.32     25.63 o 
  -2   3   0       29.79       35.98      1.72 o 
  -1   3   0     4828.63     4832.31     28.81 o 
   0   3   0      377.35      360.66      3.74 o 
   1   3   0      110.42       99.28      3.04 o 
   2   3   0      509.81      492.54      8.37 o 
   3   3   0       51.42       55.44      3.86 o 
   4   3   0      104.15      112.65      5.93 o 
   5   3   0        2.83        6.37      2.15 o 
   6   3   0        0.07        0.20      1.94 o 
   7   3   0       19.85       21.84      6.93 o 
  -7   4   0       33.30       27.78      5.71 o 
  -6   4   0        2.98        2.63      3.72 o 
  -5   4   0      210.24      199.70      6.66 o 
  -4   4   0      723.25      757.54     16.57 o 
  -3   4   0      299.96      311.15     11.06 o 
  -2   4   0       43.77       53.81      2.95 o 
  -1   4   0      188.17      163.53      3.87 o 
   0   4   0      116.92      114.20      2.58 o 
   1   4   0      788.97      815.08     11.70 o 
   2   4   0       95.34       85.76      2.97 o 
   3   4   0        0.04        0.36      1.51 o 
   4   4   0       12.59       10.34      1.84 o 
   5   4   0       72.89       82.18      5.82 o 
   6   4   0        1.07       -1.96      3.91 o 
   7   4   0        2.26       -5.87     12.24 o 
  -7   5   0        6.63        5.51      4.44 o 
  -6   5   0        6.48        6.47      4.36 o 
  -5   5   0       44.75       54.16      7.22 o 
  -4   5   0       33.02       38.81      4.40 o 
  -3   5   0       28.93       31.94      2.25 o 
  -2   5   0       93.84       95.83      3.19 o 
  -1   5   0      361.99      382.70      8.07 o 
   0   5   0      192.49      185.78      4.45 o 
   1   5   0     1169.20     1110.13     12.41 o 
   2   5   0      276.70      286.40     11.61 o 
   3   5   0      125.74      119.96     10.44 o 
   4   5   0      250.11      256.87      7.04 o 
   5   5   0       13.66        8.94      4.29 o 
   6   5   0        3.38        2.67      3.92 o 
   7   5   0        1.62       -0.27      3.66 o 
  -7   6   0        4.81        0.67      3.49 o 
  -6   6   0      182.96      182.36     13.79 o 
  -5   6   0        0.51        0.39      2.75 o 
  -4   6   0       53.27       47.89      4.64 o 
  -3   6   0        3.93        1.66      1.59 o 
  -2   6   0       11.41        7.04      1.76 o 
  -1   6   0        0.48        0.23      1.30 o 
   0   6   0       21.72       21.82      2.07 o 
   1   6   0      188.01      227.68      6.93 o 
   2   6   0       44.01       49.77      3.61 o 
   3   6   0        1.47        2.67      9.42 o 
   4   6   0       71.12       77.04     10.51 o 
   5   6   0       78.82       79.71     10.89 o 
   6   6   0       51.40       51.86      9.50 o 
   7   6   0       22.60       31.97      8.16 o 
  -7   7   0       19.72       24.05      6.24 o 
  -6   7   0        0.88       -7.08      4.72 o 
  -5   7   0        7.47        3.34      3.97 o 
  -4   7   0       75.81       72.33      7.79 o 
  -3   7   0       26.07       24.17      4.14 o 
  -2   7   0      108.07      101.72      5.07 o 
  -1   7   0      451.87      454.20     12.33 o 
   0   7   0      231.17      223.76      7.33 o 
   1   7   0       80.61       71.51      4.96 o 
   2   7   0        5.08        3.89      1.54 o 
   3   7   0        0.00       -9.44      6.30 o 
   4   7   0       50.35       59.86      9.48 o 
   5   7   0        0.29        1.82      4.88 o 
   6   7   0        2.70        2.90      4.40 o 
  -6   8   0       34.19       25.26      5.79 o 
  -5   8   0        1.89        1.91      3.36 o 
  -4   8   0       16.72       13.54      4.86 o 
  -3   8   0        0.91        0.76      3.08 o 
  -2   8   0        8.76       11.09      2.40 o 
  -1   8   0      114.68      110.69      8.52 o 
   0   8   0        0.40        1.66      3.75 o 
   1   8   0      123.62      124.62      5.59 o 
   2   8   0       70.26       66.65      9.70 o 
   3   8   0       83.78       59.89      9.25 o 
   4   8   0       13.88        9.23      7.29 o 
   5   8   0       42.55       53.25     10.22 o 
   6   8   0        3.75       11.03     11.18 o 
  -6   9   0        4.09        0.86      4.24 o 
  -5   9   0       11.63       18.36      5.24 o 
  -4   9   0       27.63       29.64      7.06 o 
  -3   9   0        6.51        0.48      2.62 o 
  -2   9   0        0.31        1.72      3.06 o 
  -1   9   0      161.05      156.94     10.84 o 
   0   9   0       43.13       41.77      6.52 o 
   1   9   0        8.65       -2.00      5.68 o 
   2   9   0      175.92      161.66     14.90 o 
   3   9   0       26.17       20.78      5.98 o 
   4   9   0        2.66       -2.14      9.04 o 
   5   9   0        6.93        3.29      4.14 o 
  -6  10   0       32.20       39.05      8.51 o 
  -5  10   0       15.95       10.70      4.14 o 
  -4  10   0        0.11        0.72      3.74 o 
  -3  10   0        0.53       13.81      7.00 o 
  -2  10   0       50.10       39.37      8.13 o 
  -1  10   0       67.08       63.92      8.23 o 
   0  10   0       15.16       12.70      6.25 o 
   1  10   0      156.06      144.16     14.51 o 
   2  10   0        9.78       17.03      5.97 o 
   3  10   0       10.63       11.79      5.85 o 
   4  10   0        1.09        1.40      4.63 o 
   5  10   0       20.39       12.43     14.38 o 
  -5  11   0        9.02       12.19      7.35 o 
  -4  11   0       81.40       82.86     15.04 o 
  -3  11   0       46.61       61.15     11.41 o 
  -2  11   0        0.84        4.42      5.55 o 
  -1  11   0       14.96       13.12      6.65 o 
   0  11   0       31.52       28.49      8.06 o 
   1  11   0        5.93        0.08      5.49 o 
   2  11   0       11.34       12.14      5.79 o 
   3  11   0       50.48       50.78     10.13 o 
   4  11   0       10.92       23.49      8.44 o 
  -4  12   0        3.97        0.87      6.46 o 
  -3  12   0       16.36       36.77     14.69 o 
  -2  12   0        3.93       20.90      8.21 o 
  -1  12   0       33.37       40.52     14.94 o 
   0  12   0        7.84        3.20      6.13 o 
   1  12   0        1.07       10.19      7.41 o 
   2  12   0        8.13        7.51      5.30 o 
   3  12   0        0.06       10.30     18.99 o 
  -3  13   0        0.03       20.12      9.70 o 
  -2  13   0       10.81       23.40     13.32 o 
  -1  13   0        1.41        7.08      9.89 o 
   0  13   0        0.19       -0.32      7.77 o 
   1  13   0        1.05        2.83      7.00 o 
  -1 -13   1        4.30        9.70      7.72 o 
   0 -13   1        1.94       -3.20      6.41 o 
   1 -13   1        0.00       11.95     12.00 o 
   2 -13   1       12.04       24.61     14.08 o 
   3 -13   1       25.35       62.17     12.70 o 
  -3 -12   1       23.53       32.20     19.72 o 
  -2 -12   1        0.01        4.27      7.26 o 
  -1 -12   1        3.31       11.97      6.24 o 
   0 -12   1       40.01       34.72      8.45 o 
   1 -12   1       23.58       39.22     14.85 o 
   3 -12   1       14.11       31.32     10.31 o 
   4 -12   1        3.80       13.92     16.81 o 
  -4 -11   1       31.13       38.61      9.76 o 
  -3 -11   1        2.32        7.41      8.27 o 
  -2 -11   1        0.02        4.56      5.23 o 
  -1 -11   1        0.29       -6.91     11.15 o 
   0 -11   1      130.51      121.07     14.20 o 
   1 -11   1       12.17       15.25      5.90 o 
   2 -11   1       12.30       13.41      5.25 o 
   3 -11   1       25.70       49.42     11.14 o 
   4 -11   1       42.43       45.78      7.65 o 
   5 -11   1        0.11        1.63      5.42 o 
  -5 -10   1       32.93       31.65     16.73 o 
  -4 -10   1        1.70        2.24      4.19 o 
  -3 -10   1        6.49        3.80      5.15 o 
  -2 -10   1        1.10       12.96      6.82 o 
  -1 -10   1      209.10      200.02     17.68 o 
   0 -10   1        1.64        1.37      3.10 o 
   1 -10   1      109.37      102.26      9.76 o 
   2 -10   1        5.85        8.58      3.81 o 
   3 -10   1        3.41        5.05      2.69 o 
   4 -10   1        5.67        4.81      4.15 o 
   5 -10   1       14.00       19.81      6.08 o 
   6 -10   1       12.30       10.23      7.52 o 
  -5  -9   1        0.17       -4.48     10.23 o 
  -4  -9   1       21.55       22.93      9.51 o 
  -3  -9   1        6.13        1.65      4.93 o 
  -2  -9   1       43.40       36.86      8.64 o 
  -1  -9   1       34.45       23.28      5.07 o 
   0  -9   1        0.08        1.44      4.55 o 
   1  -9   1       29.83       31.18      7.07 o 
   2  -9   1       22.89       29.75      4.15 o 
   3  -9   1        8.74        4.45      2.53 o 
   4  -9   1        5.55        4.31      4.44 o 
   5  -9   1        1.21        2.60      3.89 o 
   6  -9   1        1.87       -0.57      5.21 o 
  -6  -8   1        5.10        8.46     12.51 o 
  -5  -8   1       33.96       59.52     20.20 o 
  -4  -8   1        8.24        2.26      5.65 o 
  -3  -8   1        0.83       -2.41      4.77 o 
  -2  -8   1       45.94       48.32      6.71 o 
  -1  -8   1      235.43      249.47      8.42 o 
   0  -8   1        0.74        2.22      2.55 o 
   1  -8   1       42.65       44.48      4.40 o 
   2  -8   1        0.06       -0.58      1.88 o 
   3  -8   1       80.29       88.80      6.84 o 
   4  -8   1       13.36       10.58      2.82 o 
   5  -8   1        6.86        4.28      3.56 o 
   6  -8   1        2.07       -0.72      3.87 o 
  -6  -7   1        0.18       -0.30      3.60 o 
  -5  -7   1        0.84        1.38      4.16 o 
  -4  -7   1       77.28       80.02     10.81 o 
  -3  -7   1       29.62       15.08      7.16 o 
  -2  -7   1       18.11       17.16      4.85 o 
  -1  -7   1        4.75        9.66      2.25 o 
   0  -7   1      203.18      197.66      7.79 o 
   1  -7   1        1.33       -1.00      2.11 o 
   2  -7   1        9.74        9.78      1.84 o 
   3  -7   1        0.02        0.12      1.86 o 
   4  -7   1       66.11       66.57      6.78 o 
   5  -7   1       93.46       90.74      9.17 o 
   6  -7   1       81.31       82.97     11.53 o 
   7  -7   1        0.78        3.44      4.03 o 
  -7  -6   1        0.06       -1.12      4.73 o 
  -6  -6   1        0.07       -0.70      3.36 o 
  -5  -6   1        0.53        5.04      4.19 o 
  -4  -6   1        3.50        4.90      3.89 o 
  -3  -6   1       25.45       15.98     10.32 o 
  -2  -6   1      181.03      181.61      8.19 o 
  -1  -6   1      153.27      158.32      6.07 o 
   0  -6   1       83.77       71.07      3.24 o 
   1  -6   1        0.89       -0.06      1.09 o 
   2  -6   1      705.20      677.40     20.90 o 
   3  -6   1        7.26        6.70      2.84 o 
   4  -6   1      127.99      127.61      8.76 o 
   5  -6   1        0.50       -0.40      3.27 o 
   6  -6   1      131.83      121.48     11.45 o 
   7  -6   1        7.50       12.60      5.14 o 
  -7  -5   1        2.51        2.63      4.39 o 
  -6  -5   1       69.25       66.79      9.74 o 
  -5  -5   1       93.10       91.10     11.02 o 
  -4  -5   1      271.82      275.37     11.61 o 
  -3  -5   1      126.54      133.97      6.45 o 
  -2  -5   1      773.03      849.02     13.80 o 
  -1  -5   1     1332.45     1439.84     16.31 o 
   0  -5   1       76.14       83.30      2.86 o 
   1  -5   1      544.55      578.45     10.95 o 
   2  -5   1        2.69        1.72      1.16 o 
   3  -5   1       43.88       51.76      2.91 o 
   4  -5   1      183.55      166.27      6.97 o 
   5  -5   1       47.46       35.47      4.98 o 
   6  -5   1       53.90       55.94      8.84 o 
   7  -5   1        4.37        2.25      3.60 o 
  -7  -4   1        4.23        0.47      4.77 o 
  -6  -4   1       24.28       19.73      5.85 o 
  -5  -4   1      468.12      493.65     13.95 o 
  -4  -4   1        9.44        8.65      2.56 o 
  -3  -4   1       42.61       44.03      4.77 o 
  -2  -4   1      184.34      169.76      4.11 o 
  -1  -4   1      233.46      230.00      5.82 o 
   0  -4   1        5.92        5.48      0.97 o 
   1  -4   1     1630.31     1774.15     14.30 o 
   2  -4   1     1056.59     1159.48     12.46 o 
   3  -4   1      471.60      526.56      8.53 o 
   4  -4   1      653.12      683.84     19.26 o 
   5  -4   1      463.68      448.88      7.93 o 
   6  -4   1       17.39       12.12      4.45 o 
   7  -4   1       23.52       19.85      6.74 o 
  -7  -3   1        4.92        8.30      5.96 o 
  -6  -3   1        8.87        5.94      2.44 o 
  -5  -3   1       46.50       45.18      4.42 o 
  -4  -3   1       13.22       14.28      3.73 o 
  -3  -3   1        4.87        6.51      2.27 o 
  -2  -3   1      506.37      545.90      8.89 o 
  -1  -3   1     3151.02     3113.37     39.11 o 
   0  -3   1      848.44      829.49      6.89 o 
   1  -3   1     3552.35     3499.41     20.57 o 
   2  -3   1      635.87      676.07      7.45 o 
   3  -3   1      247.25      207.01     11.31 o 
   4  -3   1      157.25      160.09      7.13 o 
   5  -3   1      193.44      207.17      8.33 o 
   6  -3   1       73.60       65.30      7.57 o 
   7  -3   1        0.27       -2.54      2.84 o 
   8  -3   1        2.23       -1.24      5.04 o 
  -8  -2   1        3.15        6.21      6.85 o 
  -7  -2   1        8.16       13.34      4.10 o 
  -6  -2   1       78.13       81.31      6.81 o 
  -5  -2   1        0.06        0.76      2.27 o 
  -4  -2   1       69.79       64.93      6.56 o 
  -3  -2   1       58.03       78.17      4.02 o 
  -2  -2   1       89.24       96.54      2.93 o 
  -1  -2   1     2712.54     2649.95     31.23 o 
   0  -2   1     5646.15     5478.03     53.06 o 
   1  -2   1      714.83      725.34      7.37 o 
   2  -2   1      446.69      500.32     11.62 o 
   3  -2   1      105.96      124.25      5.18 o 
   4  -2   1      106.45      116.24      6.58 o 
   5  -2   1       44.85       41.95      3.29 o 
   6  -2   1        2.07       -1.30      2.90 o 
   7  -2   1        3.12        2.69      4.57 o 
   8  -2   1        0.14       -0.20      3.80 o 
  -8  -1   1        0.05        4.17      4.60 o 
  -7  -1   1       19.00       14.45      4.06 o 
  -6  -1   1       15.41        9.20      2.40 o 
  -5  -1   1        8.77        8.00      1.95 o 
  -4  -1   1      533.33      563.99     11.70 o 
  -3  -1   1     1128.87     1157.45     20.02 o 
  -2  -1   1       11.66       10.33      0.90 o 
  -1  -1   1     7449.96     7125.51     52.49 o 
   1  -1   1        2.65        2.87      0.68 o 
   2  -1   1      124.64      116.65      3.82 o 
   3  -1   1       27.46       26.41      2.78 o 
   4  -1   1        0.77       -0.07      2.10 o 
   5  -1   1       45.33       42.07      4.11 o 
   6  -1   1       57.34       66.15      7.90 o 
   7  -1   1        0.06       -4.07      3.31 o 
   8  -1   1        1.67        0.31      3.87 o 
  -8   0   1       23.82       16.81      6.20 o 
  -7   0   1        3.38        3.28      3.21 o 
  -6   0   1       13.35       11.59      3.24 o 
  -5   0   1       25.79       18.21      2.43 o 
  -4   0   1      700.90      778.83     11.77 o 
  -3   0   1     1195.22     1319.87     14.23 o 
  -2   0   1     1500.34     1470.02     20.28 o 
   1   0   1        1.30       -2.74      2.06 o 
   2   0   1     3600.16     3554.18     49.14 o 
   3   0   1      870.19      944.52     15.75 o 
   4   0   1      167.77      156.74      5.73 o 
   5   0   1       46.33       47.79      4.07 o 
   6   0   1       89.40      109.08      8.15 o 
   7   0   1       97.53       98.59     15.80 o 
   8   0   1       27.16       24.90      7.42 o 
  -8   1   1       31.30       40.54      8.59 o 
  -7   1   1      111.90      125.92     13.45 o 
  -6   1   1        6.41        3.69      3.03 o 
  -5   1   1        0.05       -1.42      1.01 o 
  -4   1   1      210.22      206.72      9.14 o 
  -3   1   1        3.84        4.24      0.81 o 
  -2   1   1      292.83      316.04      5.70 o 
  -1   1   1    12773.49    12301.78    135.83 o 
   1   1   1      278.97      286.34      3.62 o 
   2   1   1        0.78        1.13      0.78 o 
   3   1   1       80.06       91.10      3.92 o 
   4   1   1       27.78       27.96      3.09 o 
   5   1   1       60.05       57.30      4.21 o 
   6   1   1       17.49       22.16      3.62 o 
   7   1   1       69.46       80.61      7.71 o 
   8   1   1       11.80       14.73      8.79 o 
  -8   2   1        6.46        3.05      9.26 o 
  -7   2   1        1.15        3.03      3.68 o 
  -6   2   1       31.94       29.38      2.89 o 
  -5   2   1      156.12      148.45      6.76 o 
  -4   2   1      134.72      141.82      5.76 o 
  -3   2   1       21.75       22.43      1.85 o 
  -2   2   1     1029.01     1018.79      8.46 o 
  -1   2   1      706.01      622.93      4.83 o 
   0   2   1      619.97      533.93      5.38 o 
   1   2   1     1389.47     1422.48     16.10 o 
   2   2   1      990.95     1128.63     13.36 o 
   3   2   1      396.86      446.54      9.06 o 
   4   2   1      240.52      213.29     14.46 o 
   5   2   1       84.38       82.45      6.06 o 
   6   2   1       31.97       44.86      5.18 o 
   7   2   1        9.51       14.64      4.27 o 
  -8   3   1       40.41       42.29     18.61 o 
  -7   3   1        0.87        0.03      3.45 o 
  -6   3   1        7.36        3.21      3.97 o 
  -5   3   1      278.89      276.87      7.65 o 
  -4   3   1      151.87      146.33      4.88 o 
  -3   3   1     1542.10     1720.53     14.34 o 
  -2   3   1      582.51      618.31      8.71 o 
  -1   3   1       70.90       71.41      1.98 o 
   0   3   1      662.59      671.55      7.41 o 
   1   3   1       38.22       34.01      1.64 o 
   2   3   1      233.42      275.54      7.53 o 
   3   3   1      380.88      389.78     12.19 o 
   4   3   1       60.44       62.01      5.61 o 
   5   3   1       22.66       25.46      4.64 o 
   6   3   1        6.88        3.87      2.39 o 
   7   3   1        7.96        6.36      8.19 o 
  -7   4   1       10.42        9.00      3.42 o 
  -6   4   1       24.14       22.53      5.00 o 
  -5   4   1      159.44      155.73      5.26 o 
  -4   4   1       68.65       59.92      3.39 o 
  -3   4   1      118.22      112.65      4.08 o 
  -2   4   1      151.24      156.02      3.01 o 
  -1   4   1     3097.90     3302.21     25.15 o 
   0   4   1       56.34       66.31      2.00 o 
   1   4   1        2.64        1.46      1.90 o 
   2   4   1      789.21      841.11     11.27 o 
   3   4   1      104.53       99.05      3.40 o 
   4   4   1       53.15       54.34      6.92 o 
   5   4   1      100.29      110.22      8.31 o 
   6   4   1        4.79       -3.66      4.99 o 
   7   4   1       11.44        7.52      5.74 o 
  -7   5   1       12.32        9.40      6.02 o 
  -6   5   1       10.73        7.08      3.80 o 
  -5   5   1        2.83        4.82      4.81 o 
  -4   5   1      218.36      229.02     10.06 o 
  -3   5   1       69.29       82.16      3.95 o 
  -2   5   1      683.44      738.99      8.56 o 
  -1   5   1      465.36      478.94      6.88 o 
   0   5   1      214.46      217.36      4.58 o 
   1   5   1      566.13      568.62      9.19 o 
   2   5   1      184.87      192.25      6.44 o 
   3   5   1       37.43       36.37      3.77 o 
   4   5   1        3.10        1.91      1.26 o 
   5   5   1       91.57       74.29      9.91 o 
   6   5   1        0.82       -2.09      3.98 o 
   7   5   1        1.34       -0.75      5.02 o 
  -7   6   1        7.03       13.26      5.94 o 
  -6   6   1        3.77        1.43      2.85 o 
  -5   6   1      195.26      201.39     10.67 o 
  -4   6   1      328.28      315.13     12.56 o 
  -3   6   1       35.60       40.42      3.52 o 
  -2   6   1      573.26      579.19     10.70 o 
  -1   6   1      404.26      415.27      8.00 o 
   0   6   1       35.56       35.57      2.22 o 
   1   6   1        7.20        6.12      1.86 o 
   2   6   1       20.59       22.92      2.90 o 
   3   6   1        4.91        7.38     10.62 o 
   4   6   1      109.49      106.12     12.04 o 
   5   6   1        1.59        2.69      6.68 o 
   6   6   1       19.13       26.76      7.49 o 
  -7   7   1       16.59       17.29      5.31 o 
  -6   7   1       15.68        6.05      4.69 o 
  -5   7   1       36.65       30.60      5.40 o 
  -4   7   1        9.57        0.67      4.49 o 
  -3   7   1        0.49       -6.53      9.66 o 
  -2   7   1       87.10       84.90      4.67 o 
  -1   7   1      102.12       99.51      6.34 o 
   0   7   1      172.73      169.16      6.44 o 
   1   7   1       51.06       51.19      5.35 o 
   2   7   1        2.80        7.90      2.15 o 
   3   7   1       18.05        1.32      5.05 o 
   4   7   1        0.42       32.69     28.33 o 
   5   7   1        1.70       10.16      5.32 o 
   6   7   1        2.81        6.06      4.83 o 
  -6   8   1        2.26       -5.69      4.25 o 
  -5   8   1        1.23       -4.06      4.23 o 
  -4   8   1       33.51       42.00      7.13 o 
  -3   8   1       46.46       41.72      6.24 o 
  -2   8   1       28.60       23.80     10.95 o 
  -1   8   1        3.75        2.90      4.04 o 
   0   8   1       12.79       16.12      2.92 o 
   1   8   1      116.42      140.61     12.59 o 
   2   8   1       84.17       77.23     10.16 o 
   3   8   1       46.53       29.50      5.92 o 
   4   8   1       22.25       15.00      7.66 o 
   5   8   1        0.89        8.76      9.19 o 
   6   8   1       10.08       20.20      7.16 o 
  -6   9   1       14.43        7.75      4.36 o 
  -5   9   1        3.06        3.58      3.77 o 
  -4   9   1        6.73        2.29      3.96 o 
  -3   9   1        0.00        7.80     10.30 o 
  -2   9   1       45.90       54.32      8.29 o 
  -1   9   1       23.63       32.20      6.87 o 
   0   9   1       88.25      100.69     11.96 o 
   1   9   1       35.50       30.39      3.45 o 
   2   9   1       72.97       63.83      9.83 o 
   3   9   1        0.07       -0.27      5.03 o 
   4   9   1        1.99       -3.49      3.86 o 
   5   9   1       25.17       23.17     13.88 o 
  -5  10   1        0.22        0.97      6.25 o 
  -4  10   1        2.33       15.60     14.34 o 
  -3  10   1       31.42       58.54     17.43 o 
  -2  10   1       43.11       43.97      7.89 o 
  -1  10   1       88.55       87.35      9.21 o 
   0  10   1        0.23        7.08      5.85 o 
   1  10   1        2.97       -1.60      9.98 o 
   2  10   1        0.22        8.78      6.54 o 
   3  10   1        7.80       24.23     24.59 o 
   4  10   1        1.95        6.68      5.63 o 
  -5  11   1       11.30       33.13      9.27 o 
  -4  11   1        9.69       17.08      7.23 o 
  -3  11   1       19.73       29.09     15.83 o 
  -2  11   1       22.18       32.15     11.87 o 
  -1  11   1       62.73       55.66      7.90 o 
   0  11   1        7.44       11.26      6.37 o 
   1  11   1        0.02        3.08      8.67 o 
   2  11   1       24.71       17.43      7.10 o 
   3  11   1       69.10       82.70     19.96 o 
   4  11   1        0.29        9.13      6.50 o 
  -4  12   1       36.35       62.41     12.07 o 
  -3  12   1        2.82       15.57     10.07 o 
  -2  12   1        8.63       19.53      8.51 o 
  -1  12   1        1.46        2.73      8.16 o 
   0  12   1        0.92       -8.10      6.65 o 
   1  12   1        4.33        7.57      6.32 o 
   2  12   1       17.47       15.18      6.59 o 
   3  12   1       50.69       54.54     13.62 o 
  -3  13   1       31.94       56.54     12.30 o 
  -2  13   1       13.29       48.36     17.10 o 
  -1  13   1        3.42        0.19      7.37 o 
   0  13   1        3.98        2.93      5.64 o 
   1  13   1        1.21       12.71      8.13 o 
  -2 -13   2        0.86       -0.47      5.05 o 
  -1 -13   2        0.19        5.75      5.84 o 
   0 -13   2        0.08        1.71      5.62 o 
   1 -13   2        1.17        5.94      6.21 o 
   2 -13   2       16.13       48.53     16.80 o 
   3 -13   2       39.84       97.74     22.40 o 
  -3 -12   2       31.12       33.72     11.84 o 
  -2 -12   2        7.72        5.85      6.80 o 
  -1 -12   2        7.99        8.11      4.95 o 
   0 -12   2       23.63       21.03      5.80 o 
   1 -12   2        9.23        6.64      4.24 o 
   2 -12   2       19.77       18.57      6.31 o 
   3 -12   2        0.41       35.47     12.58 o 
   4 -12   2        9.52        8.42      4.56 o 
  -4 -11   2        3.51       11.30      6.41 o 
  -3 -11   2        8.43       10.69      5.90 o 
  -2 -11   2        3.78        4.87      4.69 o 
  -1 -11   2        0.85        0.51      3.80 o 
   0 -11   2      179.23      167.94     13.32 o 
   1 -11   2       45.83       42.93      8.59 o 
   2 -11   2       19.55       28.04      6.53 o 
   3 -11   2        3.08        5.45      3.54 o 
   4 -11   2       12.03       12.62      4.72 o 
   5 -11   2        0.48        5.90      9.21 o 
  -5 -10   2        3.08        4.53      5.91 o 
  -4 -10   2        2.49        4.47      5.14 o 
  -3 -10   2        2.19        1.75      5.16 o 
  -2 -10   2        9.96       18.56      6.86 o 
  -1 -10   2      120.24      115.82     10.54 o 
   0 -10   2        6.22        7.18      3.88 o 
   1 -10   2       47.94       58.93     12.97 o 
   2 -10   2       56.38       60.39      5.95 o 
   3 -10   2        0.60        1.89      2.44 o 
   4 -10   2        2.05        2.64      3.62 o 
   5 -10   2       32.65       34.72      6.99 o 
   6 -10   2       10.29        4.56      5.01 o 
  -5  -9   2        0.01       -4.30     10.01 o 
  -4  -9   2        2.57        1.22      5.74 o 
  -3  -9   2       12.74        8.45      4.41 o 
  -2  -9   2       13.89       20.26      4.91 o 
  -1  -9   2        0.23       -1.83      3.37 o 
   0  -9   2       29.47       24.41      5.18 o 
   1  -9   2      245.51      237.24     13.22 o 
   2  -9   2       16.46       16.73      3.50 o 
   3  -9   2        3.19       -0.05      2.35 o 
   4  -9   2        1.36        1.24      3.88 o 
   5  -9   2       10.44       10.70      4.54 o 
   6  -9   2       12.55       10.85      4.98 o 
  -6  -8   2        6.74        5.85      9.58 o 
  -5  -8   2       25.78       30.26      8.00 o 
  -4  -8   2       12.96        5.17     12.45 o 
  -3  -8   2      129.71      117.75     12.47 o 
  -2  -8   2        5.31        5.66      3.31 o 
  -1  -8   2      186.31      184.48     11.55 o 
   0  -8   2       34.40       28.72      3.77 o 
   1  -8   2       24.01       20.77      3.23 o 
   2  -8   2       73.94       66.48      5.80 o 
   3  -8   2        8.10        4.22      2.12 o 
   4  -8   2       18.87       16.55      5.01 o 
   5  -8   2       19.31       17.52      4.86 o 
   6  -8   2       24.97       19.29      4.61 o 
  -6  -7   2        8.61       11.22      5.52 o 
  -5  -7   2        5.49        6.77      6.85 o 
  -4  -7   2      108.41      115.51     12.52 o 
  -3  -7   2      162.35      155.45     10.64 o 
  -2  -7   2       18.08       21.07      2.61 o 
  -1  -7   2        0.26       -3.99      5.78 o 
   0  -7   2        1.18        2.74      2.11 o 
   1  -7   2      313.96      276.27      7.24 o 
   2  -7   2        0.18       -1.05      1.31 o 
   3  -7   2       27.43       27.88      4.32 o 
   4  -7   2       52.93       58.11      7.26 o 
   5  -7   2        0.00       -2.10      3.20 o 
   6  -7   2      125.33      151.38     13.21 o 
   7  -7   2        5.48        3.56      3.69 o 
  -7  -6   2        0.36        1.10      3.83 o 
  -6  -6   2       46.52       49.05      9.07 o 
  -5  -6   2        1.95        4.26      2.96 o 
  -4  -6   2       12.25       11.77      4.34 o 
  -3  -6   2       14.35       14.62      6.34 o 
  -2  -6   2      232.93      236.52      7.87 o 
  -1  -6   2        0.00        1.14      1.94 o 
   0  -6   2      149.50      153.89      5.19 o 
   1  -6   2       86.81       86.24      3.83 o 
   2  -6   2       62.86       57.41      3.18 o 
   3  -6   2       23.65       20.52      2.84 o 
   4  -6   2      164.40      167.63     10.74 o 
   5  -6   2        0.00       -3.19      3.48 o 
   6  -6   2        6.25        3.82      3.14 o 
   7  -6   2        3.76        4.49      4.31 o 
  -7  -5   2       12.43       12.01      6.84 o 
  -6  -5   2       49.75       55.40      9.31 o 
  -5  -5   2      319.14      314.30     19.90 o 
  -4  -5   2      296.80      264.43     11.37 o 
  -3  -5   2      287.56      296.95      8.69 o 
  -2  -5   2      212.60      218.04      6.92 o 
  -1  -5   2      161.15      177.15      6.00 o 
   0  -5   2        5.05        4.88      1.31 o 
   1  -5   2      531.59      598.45     10.76 o 
   2  -5   2     1447.72     1584.03     17.14 o 
   3  -5   2       36.59       29.20      2.21 o 
   4  -5   2       89.82       81.46      5.44 o 
   5  -5   2       44.16       38.99      5.68 o 
   6  -5   2       55.66       44.43      6.97 o 
   7  -5   2       10.42        9.80      4.45 o 
  -7  -4   2        6.67        2.37      4.68 o 
  -6  -4   2      150.15      132.45     19.22 o 
  -5  -4   2       18.45       26.41      4.93 o 
  -4  -4   2       32.24       29.90      4.86 o 
  -3  -4   2       25.48       25.88      2.59 o 
  -2  -4   2       26.90       25.93      1.68 o 
  -1  -4   2     2931.37     3136.46     28.31 o 
   0  -4   2       81.78       77.93      2.63 o 
   1  -4   2     5275.67     5459.81     41.14 o 
   2  -4   2     1703.79     1919.90     32.74 o 
   3  -4   2     1349.01     1561.85     21.34 o 
   4  -4   2       19.71       19.10      2.57 o 
   5  -4   2      542.33      551.79     12.74 o 
   6  -4   2       26.23       28.28      5.59 o 
   7  -4   2       74.09       69.67      9.15 o 
  -7  -3   2        2.71        2.87      4.08 o 
  -6  -3   2        0.33        0.23      2.60 o 
  -5  -3   2       64.89       59.63      5.01 o 
  -4  -3   2       41.80       35.86      4.29 o 
  -3  -3   2       27.05       28.11      2.88 o 
  -2  -3   2       43.91       47.66      2.40 o 
  -1  -3   2     1345.02     1365.69     15.83 o 
   0  -3   2      924.07      915.29      8.39 o 
   1  -3   2       77.74       76.22      1.99 o 
   2  -3   2     5856.58     6676.24     66.19 o 
   3  -3   2       26.96       25.99      1.73 o 
   4  -3   2       62.73       63.28      3.24 o 
   5  -3   2       30.61       35.29      5.29 o 
   6  -3   2      246.28      248.72     14.84 o 
   7  -3   2        5.38        6.73      3.84 o 
   8  -3   2        1.32        0.60      5.36 o 
  -8  -2   2       22.36       28.74     10.90 o 
  -7  -2   2       31.30       41.32      6.73 o 
  -6  -2   2        2.94        0.68      2.11 o 
  -5  -2   2       17.97       13.98      2.28 o 
  -4  -2   2        1.33       -0.83      0.97 o 
  -3  -2   2        0.18       -0.45      0.85 o 
  -2  -2   2      260.19      279.75      5.41 o 
  -1  -2   2      407.20      359.02      5.69 o 
   0  -2   2      431.61      366.60      5.43 o 
   1  -2   2     1056.64     1036.28     12.66 o 
   2  -2   2     3044.94     3666.42     49.75 o 
   3  -2   2      382.44      522.65     13.80 o 
   4  -2   2      204.85      211.14      7.76 o 
   5  -2   2      166.86      176.59      7.69 o 
   6  -2   2        0.05       -3.40      3.98 o 
   7  -2   2      199.57      228.13     15.50 o 
   8  -2   2        0.01       -7.89      5.60 o 
  -8  -1   2       48.50       70.10     16.46 o 
  -7  -1   2        2.30        2.62      2.86 o 
  -6  -1   2       41.70       40.49      4.79 o 
  -5  -1   2        0.01       -1.41      1.19 o 
  -4  -1   2       42.37       41.11      3.14 o 
  -3  -1   2       97.13      101.99      3.91 o 
  -2  -1   2      149.35      133.66      2.57 o 
  -1  -1   2     5476.32     5042.76     15.10 o 
   1  -1   2     3816.56     4128.91     31.46 o 
   2  -1   2     1141.80     1212.51     26.73 o 
   3  -1   2      735.71      829.31     15.50 o 
   4  -1   2      355.37      381.92     13.95 o 
   5  -1   2        2.53       -0.51      1.80 o 
   6  -1   2        4.29        2.73      3.03 o 
   7  -1   2        4.33        4.87      2.65 o 
   8  -1   2        4.85        5.45      3.59 o 
  -8   0   2        2.73        8.67     10.59 o 
  -7   0   2       18.05       16.80      3.65 o 
  -6   0   2       80.53       80.01      7.82 o 
  -5   0   2        1.87       -2.22      2.71 o 
  -4   0   2       93.80       90.30      4.24 o 
  -3   0   2     1937.40     1973.39     18.25 o 
  -2   0   2      515.60      486.84      5.13 o 
  -1   0   2       33.19       40.08      1.07 o 
   1   0   2      273.00      249.09      3.08 o 
   2   0   2        8.89        8.88      1.16 o 
   3   0   2      181.65      173.99      6.89 o 
   4   0   2       53.50       64.31      4.98 o 
   5   0   2       24.87       23.77      3.57 o 
   6   0   2      203.15      189.47     10.54 o 
   7   0   2       15.12       16.33      4.10 o 
   8   0   2        5.09        1.30      4.31 o 
  -8   1   2       11.45       16.90      9.08 o 
  -7   1   2       64.42       59.80      9.57 o 
  -6   1   2        0.04       -3.28      2.35 o 
  -5   1   2        5.02        3.23      0.94 o 
  -4   1   2       50.66       41.69      2.95 o 
  -3   1   2       51.74       47.34      3.00 o 
  -2   1   2      775.04      846.77      7.84 o 
  -1   1   2     9142.27     8918.42     69.94 o 
   1   1   2       12.97       17.86      2.23 o 
   2   1   2     3788.66     4011.21     30.35 o 
   3   1   2      847.00      890.92     13.63 o 
   4   1   2        1.52        4.72      2.19 o 
   5   1   2       40.01       32.32      3.42 o 
   6   1   2        3.59        5.98      3.01 o 
   7   1   2       45.24       31.24      5.80 o 
   8   1   2        1.84       -1.32      4.68 o 
  -8   2   2        2.32       10.78      6.85 o 
  -7   2   2       14.42       11.50      6.34 o 
  -6   2   2        1.99       -0.78      1.71 o 
  -5   2   2        2.36       -0.13      1.48 o 
  -4   2   2      161.53      169.14      5.76 o 
  -3   2   2        7.27       11.28      2.53 o 
  -2   2   2       74.88       69.91      2.33 o 
  -1   2   2     2112.51     2138.47     12.50 o 
   0   2   2     2232.40     2316.48     21.57 o 
   1   2   2      299.85      279.78      6.55 o 
   2   2   2     1772.67     1876.12     19.57 o 
   3   2   2      577.20      563.41      8.80 o 
   4   2   2      153.12      146.24      6.99 o 
   5   2   2        3.20        1.43      1.95 o 
   6   2   2       33.86       33.84      4.25 o 
   7   2   2       14.62       14.71      4.36 o 
  -8   3   2        0.16        6.29      6.92 o 
  -7   3   2       12.50       15.39      4.73 o 
  -6   3   2       42.01       45.45      5.13 o 
  -5   3   2       12.50       11.77      1.85 o 
  -4   3   2        9.40        3.67      1.48 o 
  -3   3   2      749.62      733.15      9.31 o 
  -2   3   2     1155.60     1223.63      8.29 o 
  -1   3   2      194.68      249.99      3.65 o 
   0   3   2      758.58      805.01     10.91 o 
   1   3   2     1315.72     1323.56     21.15 o 
   2   3   2      236.18      255.80      6.56 o 
   3   3   2       22.56       21.83      1.71 o 
   4   3   2      248.64      243.05      6.75 o 
   5   3   2       58.52       41.10      4.20 o 
   6   3   2        0.29        3.81      2.70 o 
   7   3   2        1.49        2.45      3.60 o 
  -7   4   2        1.70        2.92      4.79 o 
  -6   4   2       38.72       37.15      6.19 o 
  -5   4   2       28.14       33.67      3.73 o 
  -4   4   2       48.93       44.64      3.16 o 
  -3   4   2      739.18      754.78     16.12 o 
  -2   4   2      801.05      849.90      7.64 o 
  -1   4   2      189.66      185.62      4.25 o 
   0   4   2        2.00        2.50      1.37 o 
   1   4   2      249.06      242.98      7.21 o 
   2   4   2      150.04      139.26      4.36 o 
   3   4   2        0.31        0.66      1.04 o 
   4   4   2      105.38      105.96      4.06 o 
   5   4   2      104.51      102.39      8.27 o 
   6   4   2        1.12        0.72      4.18 o 
   7   4   2       15.96        4.69      4.89 o 
  -7   5   2        2.37        2.03      4.03 o 
  -6   5   2      105.80      105.73     10.51 o 
  -5   5   2      450.76      452.81     15.38 o 
  -4   5   2       29.91       31.64      4.17 o 
  -3   5   2        0.02        1.23      1.68 o 
  -2   5   2     2281.55     2292.80     28.62 o 
  -1   5   2      189.08      165.07      4.97 o 
   0   5   2      115.64      112.33      3.94 o 
   1   5   2     1587.97     1685.60     32.80 o 
   2   5   2       90.38       85.84      3.80 o 
   3   5   2       10.40       13.03      1.68 o 
   4   5   2      117.41      104.91      7.40 o 
   5   5   2       24.73       27.40      6.01 o 
   6   5   2        2.17       -1.40      3.19 o 
   7   5   2        1.53       -2.44      5.57 o 
  -7   6   2       11.90        9.29      4.36 o 
  -6   6   2        0.13        1.14      4.68 o 
  -5   6   2      137.16      137.27      9.11 o 
  -4   6   2      114.13      103.06      7.50 o 
  -3   6   2       81.50       84.15      3.32 o 
  -2   6   2       16.95       21.17      2.60 o 
  -1   6   2       10.51       13.03      2.67 o 
   0   6   2       29.68       34.69      2.49 o 
   1   6   2       15.55       15.08      2.32 o 
   2   6   2      188.44      199.61      7.72 o 
   3   6   2        6.92        7.60      1.54 o 
   4   6   2      112.23       99.11     11.44 o 
   5   6   2       91.05       84.98     11.45 o 
   6   6   2        0.01        1.54      4.08 o 
  -7   7   2        0.29       -4.59      9.26 o 
  -6   7   2        0.07       -6.26      4.39 o 
  -5   7   2       16.51        8.29      3.95 o 
  -4   7   2        0.18        1.44      3.24 o 
  -3   7   2       67.11       64.66      6.52 o 
  -2   7   2        3.98        8.85      2.63 o 
  -1   7   2        7.49       10.31      3.39 o 
   0   7   2      106.72       97.78      4.33 o 
   1   7   2       37.73       30.98      5.27 o 
   2   7   2        3.92        5.16      3.32 o 
   3   7   2       11.48        7.32      4.87 o 
   4   7   2      416.02      470.04     28.91 o 
   5   7   2       83.57      105.87     13.39 o 
   6   7   2       13.70       20.62      6.87 o 
  -6   8   2       33.37       19.66     11.47 o 
  -5   8   2        6.26        4.62      3.73 o 
  -4   8   2       44.65       36.43      5.72 o 
  -3   8   2        5.68       12.44     17.10 o 
  -2   8   2      458.57      449.69     18.77 o 
  -1   8   2        7.23        6.57      3.07 o 
   0   8   2        2.26        1.94      1.69 o 
   1   8   2        1.01        9.47      3.58 o 
   2   8   2      116.82      100.04      7.97 o 
   3   8   2       14.93        8.45      4.54 o 
   4   8   2        3.28       -2.22     10.78 o 
   5   8   2       90.28      117.58     30.07 o 
   6   8   2        4.92       16.25      8.95 o 
  -6   9   2        3.42        0.11      7.76 o 
  -5   9   2       10.68        2.98      5.48 o 
  -4   9   2        0.03        1.46      8.54 o 
  -3   9   2       30.69       25.29      9.86 o 
  -2   9   2       83.92       92.25      9.55 o 
  -1   9   2       38.71       47.03      6.99 o 
   0   9   2        0.72        1.15      3.43 o 
   1   9   2       21.64       21.26      6.17 o 
   2   9   2       25.72       44.31      8.85 o 
   3   9   2       52.13       39.76      8.09 o 
   4   9   2        0.93       -4.23      6.58 o 
   5   9   2       28.99       33.57      7.47 o 
  -5  10   2       50.57       60.71     11.25 o 
  -4  10   2        0.12        5.04      8.63 o 
  -3  10   2       56.85       65.36     10.79 o 
  -2  10   2        3.12        7.30      5.29 o 
  -1  10   2       11.85       16.83      5.60 o 
   0  10   2       95.13       81.38     11.78 o 
   1  10   2       54.27       51.70     13.15 o 
   2  10   2       81.75       72.74     11.36 o 
   3  10   2      210.97      191.18     18.21 o 
   4  10   2       17.65       21.64      7.80 o 
  -5  11   2        4.13        2.23      7.42 o 
  -4  11   2        3.80        9.64      6.28 o 
  -3  11   2        3.00       13.69      6.97 o 
  -2  11   2       14.01       17.64      9.24 o 
  -1  11   2        3.57       -1.94      5.78 o 
   0  11   2      216.48      195.42     18.20 o 
   1  11   2       38.60       39.76      9.48 o 
   2  11   2        7.45        6.76      5.65 o 
   3  11   2        3.32       11.73      9.84 o 
   4  11   2       18.37       32.82     12.82 o 
  -4  12   2        7.79       27.82      9.31 o 
  -3  12   2        3.21       12.95      7.28 o 
  -2  12   2        9.81       24.71      9.02 o 
  -1  12   2        9.62       11.73     10.63 o 
   0  12   2        0.11       -1.50      7.49 o 
   1  12   2        1.00        9.32      7.07 o 
   2  12   2       15.81       21.75      7.34 o 
  -2  13   2       63.22       90.36     22.39 o 
  -1  13   2       18.39       26.06     12.82 o 
   0  13   2       10.10        7.01      9.17 o 
   1  13   2        5.06       12.99     10.95 o 
  -2 -13   3        9.27       16.30      8.37 o 
  -1 -13   3        1.41        3.82      6.68 o 
   0 -13   3        0.00       -3.79      5.42 o 
   1 -13   3        1.91        3.26      4.61 o 
   2 -13   3        8.30       17.64     11.18 o 
   3 -13   3       30.47       71.18     21.33 o 
  -3 -12   3       20.23       16.20      6.99 o 
  -2 -12   3        0.88        2.40      4.48 o 
  -1 -12   3        0.65        3.09      4.48 o 
   0 -12   3       33.84       33.31      6.96 o 
   1 -12   3       15.52       15.81      4.98 o 
   2 -12   3       10.68       10.79      5.06 o 
   3 -12   3        5.00       20.31     25.82 o 
   4 -12   3        0.03        1.15      3.59 o 
  -4 -11   3        0.15        3.46      6.48 o 
  -3 -11   3       16.36       26.30     12.67 o 
  -2 -11   3        0.95        3.20      3.84 o 
  -1 -11   3        6.59        5.48      4.42 o 
   0 -11   3       34.43       36.64      6.92 o 
   1 -11   3      142.13      142.32     14.87 o 
   2 -11   3        2.61        4.24      2.95 o 
   3 -11   3        7.89        7.81      3.02 o 
   4 -11   3        5.50        8.61      4.47 o 
   5 -11   3        2.65       12.04     12.06 o 
  -5 -10   3        2.55       -2.01      4.35 o 
  -4 -10   3        0.21        2.42      4.75 o 
  -3 -10   3       23.62       21.66      6.20 o 
  -2 -10   3       30.42       37.58      6.65 o 
  -1 -10   3       50.19       56.85      8.01 o 
   0 -10   3       36.95       35.22      6.22 o 
   1 -10   3       33.93       32.46      5.62 o 
   2 -10   3      134.64      140.53      8.98 o 
   3 -10   3        2.79        0.98      2.34 o 
   4 -10   3       10.94       13.86      4.91 o 
   5 -10   3       10.83       16.86      8.95 o 
   6 -10   3        0.30       -0.33      5.14 o 
  -5  -9   3        1.92       -1.35     10.22 o 
  -4  -9   3        1.77        1.60      4.94 o 
  -3  -9   3       52.78       42.67      6.54 o 
  -2  -9   3       42.39       50.94      7.19 o 
  -1  -9   3       46.46       36.46      8.83 o 
   0  -9   3      609.54      592.09     21.41 o 
   1  -9   3       13.07       21.55      5.29 o 
   2  -9   3       55.22       49.43      5.35 o 
   3  -9   3        5.59        1.06      2.48 o 
   4  -9   3       19.25       21.83      4.00 o 
   5  -9   3        0.12        1.92      4.27 o 
   6  -9   3       13.39       22.73      6.33 o 
  -6  -8   3       34.52       50.21     10.87 o 
  -5  -8   3       25.02       30.88      7.30 o 
  -4  -8   3       34.13       26.75      8.95 o 
  -3  -8   3       30.66       18.12      6.05 o 
  -2  -8   3        7.70       10.69      5.41 o 
  -1  -8   3      207.06      203.14     11.97 o 
   0  -8   3      223.19      228.19      8.78 o 
   1  -8   3      194.59      201.30     11.87 o 
   2  -8   3       14.02       12.95      1.75 o 
   3  -8   3       36.89       50.42      7.33 o 
   4  -8   3       17.49       16.70      3.56 o 
   5  -8   3       21.63       19.61      5.50 o 
   6  -8   3       22.39       23.20      5.99 o 
  -6  -7   3        0.14       -0.45      4.23 o 
  -5  -7   3        0.03        2.50      3.23 o 
  -4  -7   3       23.69       30.90      7.20 o 
  -3  -7   3      139.44      118.48      9.45 o 
  -2  -7   3       33.33       42.83      3.60 o 
  -1  -7   3       16.44       19.55      4.08 o 
   0  -7   3        0.40        0.55      1.29 o 
   1  -7   3      469.95      463.59     19.41 o 
   2  -7   3      275.74      289.52      6.77 o 
   3  -7   3       46.43       49.68      4.33 o 
   4  -7   3        8.05        7.99      2.70 o 
   5  -7   3        1.47       -1.13      3.61 o 
   6  -7   3       73.51       80.12     11.52 o 
   7  -7   3       20.46       21.64      5.52 o 
  -7  -6   3        5.75        5.72      4.74 o 
  -6  -6   3        0.15       -0.56      3.45 o 
  -5  -6   3       46.25       65.81      9.74 o 
  -4  -6   3        9.38        6.74      3.95 o 
  -3  -6   3      122.86      127.68      9.08 o 
  -2  -6   3       72.79       73.36      4.98 o 
  -1  -6   3       81.24       75.59      4.40 o 
   0  -6   3      218.37      207.39      7.43 o 
   1  -6   3        0.11        4.08      3.52 o 
   2  -6   3       79.48       73.78      2.88 o 
   3  -6   3       29.07       27.48      5.44 o 
   4  -6   3        4.76        1.57      2.95 o 
   5  -6   3        6.87        5.73      2.81 o 
   6  -6   3       40.96       29.01      5.76 o 
   7  -6   3        0.05       -1.24      3.07 o 
  -7  -5   3        5.09        3.01      5.33 o 
  -6  -5   3       11.71       15.76      5.07 o 
  -5  -5   3      102.85      102.87     16.53 o 
  -4  -5   3      271.71      275.34     14.45 o 
  -3  -5   3      132.97      135.51      6.11 o 
  -2  -5   3      397.18      414.39      9.50 o 
  -1  -5   3      200.08      173.22      4.57 o 
   0  -5   3        3.82        7.56      1.53 o 
   1  -5   3      469.48      472.10      8.49 o 
   2  -5   3        8.88       10.00      1.37 o 
   3  -5   3       83.61       94.44      4.61 o 
   4  -5   3      112.49      117.61      6.85 o 
   5  -5   3      246.06      243.13     14.28 o 
   6  -5   3        2.53       -0.84      3.41 o 
   7  -5   3        8.60        4.96      3.24 o 
  -7  -4   3        4.17       -0.51      3.86 o 
  -6  -4   3       34.17       26.63      6.71 o 
  -5  -4   3       38.57       21.94      8.94 o 
  -4  -4   3       19.16       12.42      9.40 o 
  -3  -4   3      132.77      146.71      6.46 o 
  -2  -4   3      996.27      963.14     18.98 o 
  -1  -4   3      288.91      349.50      8.95 o 
   0  -4   3       99.60       84.92      3.44 o 
   1  -4   3     5773.53     6192.80     46.87 o 
   2  -4   3      544.17      587.12      9.66 o 
   3  -4   3      423.29      429.38     11.70 o 
   4  -4   3       10.28       12.56      2.15 o 
   5  -4   3        2.02       -0.49      2.25 o 
   6  -4   3       97.14       99.64      9.94 o 
   7  -4   3        3.36       -0.19      3.01 o 
  -7  -3   3        0.78        2.23      3.34 o 
  -6  -3   3      122.69      130.26      9.92 o 
  -5  -3   3        1.15        4.62      3.60 o 
  -4  -3   3       61.98       60.31      7.42 o 
  -3  -3   3      111.14      117.19      5.65 o 
  -2  -3   3      340.12      323.75      6.87 o 
  -1  -3   3      208.47      240.44      5.51 o 
   0  -3   3       22.21       25.12      2.02 o 
   1  -3   3      125.26      131.07      2.93 o 
   2  -3   3      663.52      757.41     20.55 o 
   3  -3   3       43.74       49.70      3.02 o 
   4  -3   3       14.19       10.93      2.41 o 
   5  -3   3        2.77        2.46      2.38 o 
   6  -3   3        3.14        0.86      3.19 o 
   7  -3   3        2.97       -1.51      3.29 o 
   8  -3   3        3.48       -2.14      5.15 o 
  -7  -2   3       82.68       88.24      9.30 o 
  -6  -2   3       19.79       18.34      3.69 o 
  -5  -2   3       74.08       78.46      9.05 o 
  -4  -2   3      102.48       86.12      6.74 o 
  -3  -2   3        1.46        2.22      0.74 o 
  -2  -2   3      617.67      571.89      8.28 o 
  -1  -2   3      424.48      392.82      5.95 o 
   0  -2   3     1757.33     1820.82     13.17 o 
   1  -2   3      486.29      405.33      5.65 o 
   2  -2   3      363.33      379.25      7.05 o 
   3  -2   3      159.34      167.51      5.71 o 
   4  -2   3      360.32      354.79      9.22 o 
   5  -2   3       31.95       26.03      3.17 o 
   6  -2   3       31.23       28.45      5.25 o 
   7  -2   3       44.07       51.08      7.62 o 
   8  -2   3        5.87        8.70      6.14 o 
  -8  -1   3       35.71       49.30     14.20 o 
  -7  -1   3        6.51        4.17      2.78 o 
  -6  -1   3        2.11        0.10      3.41 o 
  -5  -1   3        4.17        2.75      1.56 o 
  -4  -1   3       83.09       67.55      4.36 o 
  -3  -1   3        8.55        6.58      0.99 o 
  -2  -1   3      266.78      261.49      3.97 o 
  -1  -1   3       28.91       22.07      1.27 o 
   0  -1   3      447.81      435.12      6.44 o 
   1  -1   3      167.77      186.49      4.70 o 
   2  -1   3      447.65      452.58     10.79 o 
   3  -1   3       94.20       95.98      4.66 o 
   4  -1   3       10.33       10.59      2.80 o 
   5  -1   3       12.75       12.42      5.41 o 
   6  -1   3       15.88       11.17      3.47 o 
   7  -1   3        2.86        0.77      2.93 o 
   8  -1   3        4.25       -2.78      6.17 o 
  -8   0   3        5.02        3.68      8.42 o 
  -7   0   3       44.37       37.46      5.17 o 
  -6   0   3        0.03       -4.03      2.68 o 
  -5   0   3        6.34        4.48      1.61 o 
  -4   0   3      386.03      366.56     12.57 o 
  -3   0   3      312.37      310.13      5.43 o 
  -2   0   3      498.81      543.91      5.20 o 
  -1   0   3      117.71      108.69      2.06 o 
   1   0   3     1143.24     1215.57     11.61 o 
   2   0   3      455.63      496.50      7.37 o 
   3   0   3       51.32       52.08      3.31 o 
   4   0   3       78.88       95.49      6.02 o 
   5   0   3       19.42       12.62      2.36 o 
   6   0   3       62.70       66.04      5.94 o 
   7   0   3        1.62        0.73      3.00 o 
   8   0   3        1.41       -1.72      7.39 o 
  -8   1   3        8.01       14.08      5.26 o 
  -7   1   3        5.45        6.73      6.69 o 
  -6   1   3       12.37        9.34      2.06 o 
  -5   1   3       12.92       11.33      1.96 o 
  -4   1   3        8.56        9.52      1.75 o 
  -3   1   3       35.65       33.14      2.37 o 
  -2   1   3      210.43      190.68      4.09 o 
  -1   1   3     7928.92     7726.33     42.64 o 
   0   1   3        0.35        0.69      1.04 o 
   1   1   3     6219.10     6469.93     75.34 o 
   2   1   3     1266.65     1291.67      9.92 o 
   3   1   3       17.40       18.83      2.15 o 
   4   1   3      400.26      381.33     10.58 o 
   5   1   3       23.51       16.34      2.93 o 
   6   1   3        2.52        2.55      2.46 o 
   7   1   3        5.83        3.71      2.97 o 
  -8   2   3        0.13       18.89     10.67 o 
  -7   2   3        2.45        2.22      5.48 o 
  -6   2   3       28.08       28.89      3.06 o 
  -5   2   3        2.46       -0.11      1.57 o 
  -4   2   3      130.73      130.40      5.16 o 
  -3   2   3      321.28      340.86      7.33 o 
  -2   2   3       91.82       73.89      3.08 o 
  -1   2   3       29.66       23.52      2.55 o 
   0   2   3        7.70       11.22      2.05 o 
   1   2   3       46.66       48.53      2.20 o 
   2   2   3      117.73      126.95      4.13 o 
   3   2   3       18.24       19.12      2.05 o 
   4   2   3       12.05       10.97      2.20 o 
   5   2   3        3.48        6.55      2.41 o 
   6   2   3        0.02        0.83      2.00 o 
   7   2   3        0.78        3.59      3.68 o 
  -8   3   3        1.23        8.42      9.64 o 
  -7   3   3        3.88        4.30      3.18 o 
  -6   3   3       10.31        6.60      2.54 o 
  -5   3   3       25.19       20.47      2.03 o 
  -4   3   3      142.52      140.14      5.31 o 
  -3   3   3      109.95      100.92      6.94 o 
  -2   3   3        0.26        0.69      0.76 o 
  -1   3   3      104.89       91.42      2.22 o 
   0   3   3      117.29      127.64      3.72 o 
   1   3   3      110.22      125.94      3.97 o 
   2   3   3       28.04       24.29      2.33 o 
   3   3   3      102.41      120.00      4.36 o 
   4   3   3       73.88       85.67      4.50 o 
   5   3   3        2.40        2.43      1.74 o 
   6   3   3       26.57       42.61      6.54 o 
   7   3   3        0.43        3.67      4.47 o 
  -7   4   3        3.07        3.10      3.42 o 
  -6   4   3      110.08      113.66     10.34 o 
  -5   4   3        2.39        1.50      3.86 o 
  -4   4   3      142.52      142.26      6.05 o 
  -3   4   3      578.97      545.51      9.04 o 
  -2   4   3      367.52      348.97      5.82 o 
  -1   4   3      412.63      432.88      7.09 o 
   0   4   3        7.65        8.92      1.46 o 
   1   4   3       24.50       25.38      2.81 o 
   2   4   3      199.00      217.62      5.96 o 
   3   4   3       95.54      108.92      7.28 o 
   4   4   3      162.96      186.12      7.22 o 
   5   4   3       84.52       62.81      6.44 o 
   6   4   3       46.67       52.87      9.01 o 
   7   4   3        0.30       -1.42      4.36 o 
  -7   5   3        2.19        2.92     10.60 o 
  -6   5   3        4.76        3.39      3.47 o 
  -5   5   3       39.42       39.00      6.57 o 
  -4   5   3      257.31      256.69      8.12 o 
  -3   5   3        0.89        1.99      1.42 o 
  -2   5   3        0.39       -0.03      1.63 o 
  -1   5   3      538.48      584.15      9.53 o 
   0   5   3      158.81      154.54      4.91 o 
   1   5   3      103.54       92.58      3.93 o 
   2   5   3       43.62       53.04      3.13 o 
   3   5   3        0.95        2.10      1.46 o 
   4   5   3       12.62       29.50     11.72 o 
   5   5   3       76.85       68.35      9.58 o 
   6   5   3        0.61       -0.93      6.65 o 
   7   5   3       19.83       20.18      7.07 o 
  -7   6   3        2.21       10.66      9.01 o 
  -6   6   3        8.66        1.48      4.32 o 
  -5   6   3        0.69        1.26      3.15 o 
  -4   6   3        3.26        1.45      2.46 o 
  -3   6   3      356.61      360.68      6.95 o 
  -2   6   3       27.04       32.89      2.85 o 
  -1   6   3        9.13        6.00      2.36 o 
   0   6   3       28.13       32.03      2.47 o 
   1   6   3      162.11      158.75      5.14 o 
   2   6   3      101.63      114.54      4.96 o 
   3   6   3        0.09        1.73      3.36 o 
   4   6   3        0.69        7.46      7.23 o 
   5   6   3       21.77       31.42      7.60 o 
   6   6   3        1.47        4.21      5.05 o 
  -7   7   3        7.65       10.03      6.08 o 
  -6   7   3       12.61       10.22     18.93 o 
  -5   7   3       32.79       40.75      6.55 o 
  -4   7   3       14.81       16.09      4.64 o 
  -3   7   3      147.90      144.21      8.87 o 
  -2   7   3        1.38        4.60      2.27 o 
  -1   7   3       37.06       36.59      4.83 o 
   0   7   3       16.95       18.81      2.19 o 
   1   7   3       18.78       20.47      5.25 o 
   2   7   3       40.85       37.27      3.31 o 
   3   7   3        1.32        0.50      3.71 o 
   4   7   3      476.84      498.64     26.67 o 
   5   7   3      104.12      127.92     14.80 o 
   6   7   3       35.69       41.55      9.09 o 
  -6   8   3        9.98        1.68      6.14 o 
  -5   8   3       34.06       42.36     29.95 o 
  -4   8   3       27.02       22.23      5.32 o 
  -3   8   3       67.81       52.00     10.05 o 
  -2   8   3      590.68      588.53     17.89 o 
  -1   8   3        7.06        5.35      3.81 o 
   0   8   3       27.19       31.07      3.24 o 
   1   8   3        4.28        9.64      5.55 o 
   2   8   3        3.59        3.87      2.50 o 
   3   8   3       31.60       21.67      5.49 o 
   4   8   3        0.81       -2.30      8.77 o 
   5   8   3       91.57      118.36     20.26 o 
  -6   9   3       14.10        2.69      5.80 o 
  -5   9   3       17.08       18.46      5.88 o 
  -4   9   3        5.34       -7.51     22.50 o 
  -3   9   3       31.03       22.64      5.95 o 
  -2   9   3       23.54       24.23      4.66 o 
  -1   9   3      124.95      110.28      8.23 o 
   0   9   3       67.32       72.84      6.49 o 
   1   9   3       12.44        9.66      2.99 o 
   2   9   3      290.64      269.62     13.87 o 
   3   9   3      175.15      179.71     16.81 o 
   4   9   3       66.86       66.59     11.02 o 
   5   9   3        0.01       -4.47      5.22 o 
  -5  10   3       12.20        7.41      6.55 o 
  -4  10   3        1.56        7.94      6.52 o 
  -3  10   3        5.18        3.61      9.63 o 
  -2  10   3       79.23       86.76     14.87 o 
  -1  10   3      215.89      202.78     13.39 o 
   0  10   3      371.05      378.65     18.27 o 
   1  10   3      187.09      182.24     18.43 o 
   2  10   3      145.60      136.15     15.30 o 
   3  10   3      186.96      204.70     18.74 o 
   4  10   3       14.64       20.12      7.34 o 
  -5  11   3       57.54       62.72     13.14 o 
  -4  11   3        2.17       10.94     15.01 o 
  -3  11   3        2.92        2.42      9.92 o 
  -2  11   3       32.29       36.78      9.37 o 
  -1  11   3       45.80       43.89      7.51 o 
   0  11   3      146.52      163.55     18.57 o 
   1  11   3       52.34       61.06     11.32 o 
   2  11   3      163.46      173.14     17.97 o 
   3  11   3       26.44       26.59      8.14 o 
  -4  12   3        2.76       16.98      7.78 o 
  -3  12   3        1.14        8.28      6.49 o 
  -2  12   3        0.95       14.89      7.96 o 
  -1  12   3       43.71       44.89     10.14 o 
   0  12   3        2.30       -7.52     12.75 o 
   1  12   3        8.98       10.80      6.96 o 
   2  12   3        4.46       16.75      7.78 o 
  -1  13   3       12.19       10.27     10.38 o 
   0  13   3        6.04       -4.24     18.77 o 
  -2 -13   4       12.02       14.29      7.22 o 
  -1 -13   4        0.08        2.37      4.09 o 
   0 -13   4        0.45       -0.20      6.38 o 
   1 -13   4        4.55        0.87      7.07 o 
   2 -13   4        2.37       13.95      7.24 o 
   3 -13   4        2.60       69.27     21.88 o 
  -3 -12   4       11.88        3.41      4.86 o 
  -2 -12   4        0.18        1.92      3.61 o 
  -1 -12   4        0.27        0.49      4.02 o 
   0 -12   4       79.72       73.20      9.18 o 
   1 -12   4       10.59       13.21      4.93 o 
   2 -12   4        2.89        6.53      5.29 o 
   3 -12   4        7.18        8.63      5.07 o 
   4 -12   4        4.74       13.31      8.13 o 
  -4 -11   4        6.49       10.74      6.46 o 
  -3 -11   4        7.74       10.22      9.80 o 
  -2 -11   4       40.44       38.38      7.02 o 
  -1 -11   4        0.00        1.93      4.79 o 
   0 -11   4        0.97        3.51      3.70 o 
   1 -11   4       30.02       35.42      7.06 o 
   2 -11   4        3.64        3.67      3.25 o 
   3 -11   4        0.22        1.70      4.63 o 
   4 -11   4       10.21        7.68      5.45 o 
   5 -11   4        7.64       16.09      9.34 o 
  -5 -10   4        2.04       -0.95      5.83 o 
  -4 -10   4        0.33        3.76      4.82 o 
  -3 -10   4        2.47        6.73      4.01 o 
  -2 -10   4       10.63       13.42      4.65 o 
  -1 -10   4      271.56      274.93     15.90 o 
   0 -10   4       55.95       54.00      7.46 o 
   1 -10   4      325.65      310.49     16.26 o 
   2 -10   4        5.52       13.83      3.96 o 
   3 -10   4        0.08        1.65      2.14 o 
   4 -10   4       36.70       30.91      6.87 o 
   5 -10   4        0.77       12.18      8.49 o 
  -5  -9   4        0.60       -2.75      4.39 o 
  -4  -9   4        3.42        0.98      3.44 o 
  -3  -9   4       69.87       68.79      8.21 o 
  -2  -9   4      340.00      321.04     16.38 o 
  -1  -9   4      226.63      222.25     13.42 o 
   0  -9   4     1038.23     1042.78     19.99 o 
   1  -9   4       97.96       97.60      8.84 o 
   2  -9   4      140.59      138.07      8.86 o 
   3  -9   4        0.02       -0.84      2.45 o 
   4  -9   4        0.16        6.50      3.05 o 
   5  -9   4        0.12        5.36      4.24 o 
   6  -9   4        2.01        1.19      4.31 o 
  -6  -8   4       31.07       47.65     12.08 o 
  -5  -8   4       11.42        9.94      7.46 o 
  -4  -8   4       21.72       15.53      8.09 o 
  -3  -8   4       60.07       48.79      6.52 o 
  -2  -8   4       59.12       51.49      6.62 o 
  -1  -8   4      122.31      119.08      9.34 o 
   0  -8   4      302.72      309.58     10.66 o 
   1  -8   4      919.23      943.72     26.30 o 
   2  -8   4       16.24       16.57      2.09 o 
   3  -8   4       45.63       47.55      7.75 o 
   4  -8   4       88.07       65.20      6.43 o 
   5  -8   4       58.38       54.51      8.36 o 
   6  -8   4        5.90       -0.15      3.72 o 
  -6  -7   4        9.73       15.94      6.07 o 
  -5  -7   4        4.47        8.53      4.92 o 
  -4  -7   4       49.26       56.87      7.27 o 
  -3  -7   4       27.03       29.25      5.14 o 
  -2  -7   4      110.81      116.08      6.50 o 
  -1  -7   4      222.00      205.83      6.81 o 
   0  -7   4       39.56       45.15      4.32 o 
   1  -7   4      145.82      132.00      7.43 o 
   2  -7   4      696.58      712.81     10.97 o 
   3  -7   4      178.21      179.64     12.40 o 
   4  -7   4        6.19        3.92      3.45 o 
   5  -7   4       15.66       13.79      4.60 o 
   6  -7   4       15.01       17.64      5.47 o 
   7  -7   4       49.45       67.66      9.81 o 
  -7  -6   4       21.96       38.55      8.81 o 
  -6  -6   4      129.37      133.75     14.57 o 
  -5  -6   4       90.35       95.09     11.34 o 
  -4  -6   4        1.74        3.65      3.38 o 
  -3  -6   4      686.41      626.47     32.63 o 
  -2  -6   4      242.21      244.13      8.45 o 
  -1  -6   4        0.94        0.35      1.52 o 
   0  -6   4        1.48        2.27      1.86 o 
   1  -6   4      972.70     1055.59     14.57 o 
   2  -6   4        0.07        0.39      0.99 o 
   3  -6   4        5.88        9.78      4.22 o 
   4  -6   4        1.56        2.84      3.68 o 
   5  -6   4        4.39        1.27      3.12 o 
   6  -6   4        0.02       -4.36      4.48 o 
   7  -6   4        5.50        4.90      4.55 o 
  -7  -5   4       23.32       13.72      5.41 o 
  -6  -5   4       11.38       12.57      4.79 o 
  -5  -5   4        6.65        7.26      5.25 o 
  -4  -5   4      198.47      203.65      8.99 o 
  -3  -5   4      363.86      370.08     14.12 o 
  -2  -5   4        9.68        7.89      1.39 o 
  -1  -5   4        5.99        6.47      1.68 o 
   0  -5   4       50.94       42.79      3.73 o 
   1  -5   4      790.89      777.75     10.56 o 
   2  -5   4       10.10        9.87      1.37 o 
   3  -5   4       96.21       94.39      4.19 o 
   4  -5   4        7.89        3.31      3.41 o 
   5  -5   4       96.10      103.75      6.88 o 
   6  -5   4        9.45        3.18      4.02 o 
   7  -5   4        3.21        4.67      4.18 o 
  -7  -4   4        3.77        1.29      5.37 o 
  -6  -4   4       98.48       89.77     14.16 o 
  -5  -4   4      146.53      122.11     13.50 o 
  -4  -4   4      144.48      146.52      9.13 o 
  -3  -4   4      295.26      288.91      8.99 o 
  -2  -4   4     1885.07     2026.02     30.69 o 
  -1  -4   4       49.92       40.92      3.95 o 
   0  -4   4       41.87       50.75      2.78 o 
   1  -4   4      468.22      496.35      6.94 o 
   2  -4   4       71.60       68.87      3.00 o 
   3  -4   4      293.11      276.50     13.18 o 
   4  -4   4       20.95       23.11      2.47 o 
   5  -4   4      327.85      343.85     11.95 o 
   6  -4   4        0.51        1.15      2.82 o 
   7  -4   4        0.69       -0.90      2.92 o 
  -7  -3   4        4.52        9.91      4.73 o 
  -6  -3   4      133.18      132.57     10.13 o 
  -5  -3   4        2.57        2.09      2.73 o 
  -4  -3   4       57.10       58.74      5.64 o 
  -3  -3   4       23.21       32.43      3.00 o 
  -2  -3   4      448.17      476.12      8.22 o 
  -1  -3   4      350.31      366.03      6.70 o 
   0  -3   4       82.11       97.16      3.05 o 
   1  -3   4     1639.96     1704.94     13.65 o 
   2  -3   4       17.35       19.00      2.18 o 
   3  -3   4      250.28      254.00      6.97 o 
   4  -3   4      275.95      290.49     11.17 o 
   5  -3   4        1.60       -3.46      2.30 o 
   6  -3   4       44.49       49.65      7.08 o 
   7  -3   4        4.96        1.37      3.20 o 
  -7  -2   4       22.55       18.19      4.15 o 
  -6  -2   4       15.09       10.89      2.67 o 
  -5  -2   4       79.14       74.01      9.09 o 
  -4  -2   4       22.88       19.58      2.23 o 
  -3  -2   4       59.04       52.58      2.25 o 
  -2  -2   4      373.50      402.79      6.01 o 
  -1  -2   4      484.94      454.74      5.56 o 
   0  -2   4      852.52      880.77      8.12 o 
   1  -2   4     1139.66     1220.34     17.78 o 
   2  -2   4      162.47      167.23      5.43 o 
   3  -2   4        0.61        2.29      1.45 o 
   4  -2   4      380.87      406.34     10.42 o 
   5  -2   4        3.98        1.45      2.18 o 
   6  -2   4       11.47        6.49      3.51 o 
   7  -2   4        2.05       -0.42      3.10 o 
   8  -2   4       15.53       23.98      7.61 o 
  -8  -1   4       27.88       27.43     10.87 o 
  -7  -1   4       37.57       26.10      4.15 o 
  -6  -1   4       29.86       27.01      4.14 o 
  -5  -1   4       38.56       37.85      4.13 o 
  -4  -1   4      151.89      105.95      8.10 o 
  -3  -1   4       70.24       68.49      2.90 o 
  -2  -1   4     3040.92     3052.18     18.60 o 
  -1  -1   4      202.19      171.61      2.90 o 
   0  -1   4       59.00       48.64      2.43 o 
   1  -1   4      344.55      377.54      5.29 o 
   2  -1   4       52.47       44.19      2.39 o 
   3  -1   4      387.75      408.43     12.50 o 
   4  -1   4       48.04       49.85      5.58 o 
   5  -1   4        0.05       -1.96      2.84 o 
   6  -1   4        1.18       -0.12      2.69 o 
   7  -1   4        9.04        8.04      3.05 o 
   8  -1   4        0.15       -3.36      7.40 o 
  -8   0   4        0.01       -2.59     11.72 o 
  -7   0   4       46.44       40.92      5.37 o 
  -6   0   4        0.01       -4.97      3.32 o 
  -5   0   4       94.91       82.81      5.29 o 
  -4   0   4       76.90       79.45      3.80 o 
  -3   0   4       15.01       15.89      1.30 o 
  -2   0   4        9.45       11.38      0.96 o 
  -1   0   4      120.33      109.04      2.45 o 
   0   0   4     7488.64     7095.96     37.39 o 
   1   0   4        2.14        3.34      2.43 o 
   2   0   4        9.42       11.75      1.21 o 
   3   0   4      360.43      370.80      7.93 o 
   4   0   4       17.87       15.52      2.72 o 
   5   0   4       41.08       43.34      4.33 o 
   6   0   4      116.16      132.08      8.18 o 
   7   0   4        2.31        5.35      3.20 o 
  -8   1   4       18.82       19.49      6.06 o 
  -7   1   4        2.81        3.31      4.65 o 
  -6   1   4       39.94       42.08      4.64 o 
  -5   1   4       38.95       42.12      4.88 o 
  -4   1   4        2.72        2.65      1.35 o 
  -3   1   4      107.74      100.79      4.45 o 
  -2   1   4       24.17       22.95      1.22 o 
  -1   1   4     3851.19     3817.25     23.19 o 
   0   1   4      726.76      721.92      7.72 o 
   1   1   4      233.16      235.35      4.79 o 
   2   1   4      412.77      423.01      6.50 o 
   3   1   4      119.30      128.29      4.36 o 
   4   1   4      102.41      100.48      5.65 o 
   5   1   4        1.30        0.14      2.14 o 
   6   1   4        0.09        3.69      3.04 o 
   7   1   4        0.02       -0.61      2.92 o 
  -8   2   4        2.96        8.13      9.80 o 
  -7   2   4        6.97        3.21      3.89 o 
  -6   2   4       35.18       34.72      4.70 o 
  -5   2   4       19.78       19.19      4.15 o 
  -4   2   4       94.60      100.74      4.68 o 
  -3   2   4      230.84      208.82      6.43 o 
  -2   2   4        1.47        1.83      0.98 o 
  -1   2   4      394.66      387.27      5.43 o 
   0   2   4        2.11        6.44      1.40 o 
   1   2   4      656.44      700.82      9.15 o 
   2   2   4       70.27       68.02      2.73 o 
   3   2   4       18.50       19.40      2.38 o 
   4   2   4        7.14        7.49      1.78 o 
   5   2   4       14.03       12.13      2.36 o 
   6   2   4        4.43        7.40      3.06 o 
   7   2   4        0.91        2.56      2.85 o 
  -8   3   4        3.05       11.06      9.05 o 
  -7   3   4        1.35        2.74      4.42 o 
  -6   3   4       49.32       43.12      5.90 o 
  -5   3   4        0.31       -2.18      1.86 o 
  -4   3   4       35.86       29.82      2.61 o 
  -3   3   4      130.19      147.61      6.91 o 
  -2   3   4      483.85      456.73      8.07 o 
  -1   3   4      781.14      826.92      8.58 o 
   0   3   4      280.25      298.74      5.57 o 
   1   3   4      103.94      128.96      5.95 o 
   2   3   4        0.08        1.13      1.08 o 
   3   3   4      160.73      182.80      7.65 o 
   4   3   4      184.18      188.43      7.94 o 
   5   3   4       21.07       19.15      2.66 o 
   6   3   4      120.30      125.21     10.65 o 
   7   3   4        3.04        8.66      5.91 o 
  -7   4   4       10.01       15.40      5.74 o 
  -6   4   4       17.28       28.60      5.91 o 
  -5   4   4       35.95       54.60      5.59 o 
  -4   4   4        1.49       -3.21      2.14 o 
  -3   4   4       25.40       28.11      1.74 o 
  -2   4   4       11.27       15.25      1.63 o 
  -1   4   4     1641.15     1793.27     18.20 o 
   0   4   4      159.30      161.67      5.93 o 
   1   4   4       15.05       19.24      2.02 o 
   2   4   4      265.21      313.24      7.68 o 
   3   4   4      564.28      562.86     15.53 o 
   4   4   4      212.49      230.36      8.61 o 
   5   4   4       28.62       15.37      5.72 o 
   6   4   4      119.76      117.34     13.44 o 
   7   4   4        1.47        3.25      5.93 o 
  -7   5   4        0.81        5.28      8.69 o 
  -6   5   4        0.44        2.63      3.44 o 
  -5   5   4       28.97       30.57      4.92 o 
  -4   5   4       11.31       10.99      2.10 o 
  -3   5   4     1079.88     1051.52     11.10 o 
  -2   5   4       21.79       18.45      2.52 o 
  -1   5   4      103.10       95.80      5.07 o 
   0   5   4        1.28        4.98      1.89 o 
   1   5   4        2.86        5.26      1.56 o 
   2   5   4       46.89       52.70      3.50 o 
   3   5   4       28.24       38.87      3.65 o 
   4   5   4     1102.69     1117.39     23.87 o 
   5   5   4       43.76       39.38      7.50 o 
   6   5   4        8.66        3.14      3.82 o 
  -7   6   4        4.72        9.67      6.23 o 
  -6   6   4        5.82       12.71      5.66 o 
  -5   6   4        1.86        1.27      3.77 o 
  -4   6   4      335.35      332.89     13.31 o 
  -3   6   4        1.72        4.04      2.65 o 
  -2   6   4       19.48       23.00      3.47 o 
  -1   6   4        2.56        1.73      1.80 o 
   0   6   4       28.92       26.90      2.54 o 
   1   6   4      227.95      225.79      7.61 o 
   2   6   4        3.89        4.80      2.11 o 
   3   6   4      141.02      155.60      8.16 o 
   4   6   4       42.99       53.56     16.29 o 
   5   6   4      149.38      133.14     14.26 o 
   6   6   4       51.48       49.95      9.73 o 
  -7   7   4        0.25       -0.43      3.99 o 
  -6   7   4       95.75      121.35     16.56 o 
  -5   7   4       68.79       66.23      8.76 o 
  -4   7   4        1.50        5.63      3.48 o 
  -3   7   4       27.70       34.05      7.75 o 
  -2   7   4       68.68       73.13      5.47 o 
  -1   7   4       80.63       78.21      6.88 o 
   0   7   4       70.83       74.82      4.07 o 
   1   7   4      394.24      379.35      8.78 o 
   2   7   4        2.15        2.09      1.54 o 
   3   7   4       94.50      103.32      7.85 o 
   4   7   4       36.96       47.64      9.82 o 
   5   7   4       43.56       62.50     11.11 o 
   6   7   4        3.72        9.97      5.57 o 
  -6   8   4        7.03       -0.01     23.38 o 
  -5   8   4       52.30       46.95     15.77 o 
  -4   8   4        1.22        3.59      5.39 o 
  -3   8   4       75.91       77.47      7.04 o 
  -2   8   4       62.39       64.78      6.79 o 
  -1   8   4      196.98      182.05      9.52 o 
   0   8   4       58.44       51.60      4.11 o 
   1   8   4       28.25       38.54      4.66 o 
   2   8   4       23.90       22.58      4.30 o 
   3   8   4        5.26        2.77      4.94 o 
   4   8   4        1.17        3.89      8.90 o 
   5   8   4        2.14        9.02      7.35 o 
  -6   9   4        1.61      -11.63      7.75 o 
  -5   9   4        1.47        1.19      4.45 o 
  -4   9   4        0.00        9.69      5.08 o 
  -3   9   4        1.78        6.76      4.43 o 
  -2   9   4       17.96        8.49      7.32 o 
  -1   9   4       37.56       31.31      4.53 o 
   0   9   4       15.51       15.43      3.69 o 
   1   9   4        7.35       11.55      3.29 o 
   2   9   4       23.30       28.34      5.18 o 
   3   9   4       13.44        3.63      4.65 o 
   4   9   4        2.20        1.47      6.25 o 
   5   9   4       32.99       31.92      7.67 o 
  -5  10   4        0.04       -5.87      5.74 o 
  -4  10   4        0.47       -0.79      8.93 o 
  -3  10   4       24.16       18.93      7.29 o 
  -2  10   4       31.75       30.74      6.90 o 
  -1  10   4       14.37       18.86      4.41 o 
   0  10   4       96.55       91.39      9.34 o 
   1  10   4      200.23      193.88     13.30 o 
   2  10   4      109.29      114.25     14.39 o 
   3  10   4        8.48       11.29      6.11 o 
   4  10   4        0.00       -0.05      5.69 o 
  -4  11   4        0.20       -0.51      8.28 o 
  -3  11   4        4.90        1.25      4.79 o 
  -2  11   4       48.72       52.12     10.57 o 
  -1  11   4       26.39       20.70      7.40 o 
   0  11   4       12.41       13.57      6.61 o 
   1  11   4       23.43       23.66      7.34 o 
   2  11   4        5.19       24.75      8.71 o 
   3  11   4        0.02        1.64      6.86 o 
  -3  12   4        0.37        4.66      5.65 o 
  -2  12   4        0.01       19.57     12.60 o 
  -1  12   4        0.04       -0.61      5.40 o 
   0  12   4        3.78       -2.65      6.98 o 
   1  12   4       16.10       22.77      8.35 o 
   2  12   4       50.81       70.52     12.90 o 
  -2  13   4        1.52       41.70     14.16 o 
  -1  13   4        0.36        5.20      7.03 o 
  -2 -13   5        3.35        1.50      9.39 o 
  -1 -13   5        1.10        9.03      5.25 o 
   0 -13   5        0.16       -5.28      5.35 o 
   1 -13   5        9.19       12.62      5.95 o 
   2 -13   5        1.44        7.65      4.47 o 
  -3 -12   5        0.16       -9.35      6.24 o 
  -2 -12   5       12.41       14.55      5.45 o 
  -1 -12   5       42.01       41.85      7.68 o 
   0 -12   5       40.02       47.78      7.84 o 
   1 -12   5       18.05       14.25      5.80 o 
   2 -12   5      117.66      124.19     14.35 o 
   3 -12   5        7.65        6.76      9.09 o 
   4 -12   5        3.17       12.80     10.72 o 
  -4 -11   5       13.75       23.26      7.60 o 
  -3 -11   5        1.68        0.85      4.02 o 
  -2 -11   5        3.00        4.13      4.00 o 
  -1 -11   5       28.27       16.91      6.82 o 
   0 -11   5        2.67        0.55      3.42 o 
   1 -11   5       25.02       22.00      5.58 o 
   2 -11   5        1.03        3.20      2.40 o 
   3 -11   5       35.48       37.85      6.10 o 
   4 -11   5       12.38       17.56      8.52 o 
   5 -11   5        1.53        7.16      7.25 o 
  -5 -10   5        7.90       11.33      6.12 o 
  -4 -10   5        0.08        1.17      3.49 o 
  -3 -10   5       14.59       12.18      4.02 o 
  -2 -10   5       39.57       42.55      6.95 o 
  -1 -10   5       25.32       31.49      6.44 o 
   0 -10   5        9.50        7.00      3.81 o 
   1 -10   5       49.40       58.91      4.97 o 
   2 -10   5        0.01        1.27      2.32 o 
   3 -10   5       15.92       11.77      3.92 o 
   4 -10   5        3.36        4.68      3.86 o 
   5 -10   5       20.02       28.88      8.63 o 
  -5  -9   5        2.39        3.15      8.59 o 
  -4  -9   5       32.92       26.64      5.59 o 
  -3  -9   5      363.36      400.36     18.78 o 
  -2  -9   5       48.88       52.64      7.63 o 
  -1  -9   5        4.52        7.00      3.98 o 
   0  -9   5      270.33      336.22     12.20 o 
   1  -9   5      136.44      138.92      6.72 o 
   2  -9   5        0.61        7.33      3.29 o 
   3  -9   5        3.25        4.32      2.42 o 
   4  -9   5       24.96       31.03      5.07 o 
   5  -9   5       13.50       23.89      6.26 o 
   6  -9   5       13.13       18.00      5.96 o 
  -6  -8   5        0.08       -1.09      9.22 o 
  -5  -8   5        0.22       -2.78     10.27 o 
  -4  -8   5        0.29        0.89      4.39 o 
  -3  -8   5       99.32       72.61      8.06 o 
  -2  -8   5      309.90      304.87     14.91 o 
  -1  -8   5       33.63       35.36      3.04 o 
   0  -8   5      784.16      814.68     17.37 o 
   1  -8   5      153.02      160.87     10.59 o 
   2  -8   5       61.86       61.84      3.94 o 
   3  -8   5        0.11       -5.91      5.01 o 
   4  -8   5        4.47       11.32      3.42 o 
   5  -8   5        0.22        3.99      3.38 o 
   6  -8   5        0.04        1.94      4.40 o 
  -6  -7   5        8.37        8.55      4.82 o 
  -5  -7   5        1.14        2.38      5.94 o 
  -4  -7   5       40.25       52.16      8.06 o 
  -3  -7   5        6.99        2.85      2.77 o 
  -2  -7   5      138.77      151.59      7.58 o 
  -1  -7   5        1.68        6.22      2.26 o 
   0  -7   5      102.90      112.24      6.32 o 
   1  -7   5       44.91       40.55      3.29 o 
   2  -7   5      247.41      251.55      6.92 o 
   3  -7   5      123.92      134.17      9.59 o 
   4  -7   5       38.89       52.35      6.58 o 
   5  -7   5        0.01        3.25      4.37 o 
   6  -7   5        0.05       -5.43      4.45 o 
   7  -7   5       15.46       13.00     20.58 o 
  -7  -6   5       17.64       14.55      6.64 o 
  -6  -6   5       84.80      100.04     12.45 o 
  -5  -6   5       66.33       74.09     10.11 o 
  -4  -6   5      417.65      427.86     17.32 o 
  -3  -6   5       37.65       54.40     11.11 o 
  -2  -6   5        0.38        2.65      1.95 o 
  -1  -6   5       71.42       69.23      4.30 o 
   0  -6   5      503.58      554.41     14.37 o 
   1  -6   5      233.65      230.42      7.09 o 
   2  -6   5       15.98       15.24      1.83 o 
   3  -6   5        1.74       -1.56      1.79 o 
   4  -6   5        2.14        8.90      5.61 o 
   5  -6   5       62.05       64.45      7.94 o 
   6  -6   5        3.22       -1.22      4.60 o 
   7  -6   5        0.24        1.54      3.65 o 
  -7  -5   5      122.23      151.02     19.94 o 
  -6  -5   5        9.60        9.11      4.10 o 
  -5  -5   5        1.71       -1.64      2.75 o 
  -4  -5   5      111.24      121.83      9.03 o 
  -3  -5   5      493.08      524.70     16.59 o 
  -2  -5   5       24.32       23.74      3.17 o 
  -1  -5   5      159.39      185.02      6.58 o 
   0  -5   5       10.06        8.39      1.61 o 
   1  -5   5       27.40       24.10      2.17 o 
   2  -5   5      237.40      229.81      6.13 o 
   3  -5   5       86.20       82.92      6.02 o 
   4  -5   5       97.82      101.62     13.50 o 
   5  -5   5       17.45       18.45      3.00 o 
   6  -5   5       34.08       29.73      7.22 o 
   7  -5   5        1.65        1.70      3.40 o 
  -7  -4   5        0.50       -5.88     10.08 o 
  -6  -4   5      147.03      161.17     14.77 o 
  -5  -4   5      118.03      108.93     12.58 o 
  -4  -4   5      448.63      466.89     16.19 o 
  -3  -4   5      112.23      115.37      5.94 o 
  -2  -4   5     1587.62     1648.10     24.31 o 
  -1  -4   5     3173.53     3267.24     28.89 o 
   0  -4   5     1082.41     1107.36     14.12 o 
   1  -4   5      149.02      144.40      4.28 o 
   2  -4   5        0.47        0.26      1.01 o 
   3  -4   5        0.02        0.26      1.65 o 
   4  -4   5      119.27      109.52      5.04 o 
   5  -4   5      138.57      149.41      8.37 o 
   6  -4   5       11.64        8.93      3.99 o 
   7  -4   5        1.49        3.99      3.57 o 
  -7  -3   5       12.56        9.03      3.88 o 
  -6  -3   5       72.52       77.72     10.44 o 
  -5  -3   5        4.15        4.48      3.32 o 
  -4  -3   5      264.02      272.92     11.70 o 
  -3  -3   5      303.02      308.44      7.42 o 
  -2  -3   5      526.05      548.51      8.26 o 
  -1  -3   5      543.43      520.28      6.41 o 
   0  -3   5      761.48      797.12      9.52 o 
   1  -3   5       33.85       33.33      1.80 o 
   2  -3   5      127.86      142.03      4.47 o 
   3  -3   5        0.62        1.81      2.73 o 
   4  -3   5      266.61      306.01      9.07 o 
   5  -3   5       49.48       44.72      6.47 o 
   6  -3   5      138.06      134.54     11.17 o 
   7  -3   5        2.04        2.17      3.00 o 
  -7  -2   5        1.48        0.98      2.96 o 
  -6  -2   5        2.24       -1.43      2.54 o 
  -5  -2   5        0.00        1.82      3.57 o 
  -4  -2   5       46.52       39.70      4.00 o 
  -3  -2   5        6.63        5.89      0.98 o 
  -2  -2   5      138.75      132.30      3.55 o 
  -1  -2   5      784.50      745.99      6.27 o 
   0  -2   5     3131.34     3175.33     18.08 o 
   1  -2   5       15.41       11.00      1.70 o 
   2  -2   5      136.13      133.12      4.19 o 
   3  -2   5      333.70      376.13      9.43 o 
   4  -2   5       27.00       22.03      3.09 o 
   5  -2   5       64.30       69.61      5.75 o 
   6  -2   5       40.21       35.89      5.79 o 
   7  -2   5        0.15        0.40      3.18 o 
  -8  -1   5        1.21        3.93      4.56 o 
  -7  -1   5       46.22       40.85      5.19 o 
  -6  -1   5       62.16       52.64      6.25 o 
  -5  -1   5      193.58      194.14      9.56 o 
  -4  -1   5        0.19        0.48      0.93 o 
  -3  -1   5       25.01       24.96      1.68 o 
  -2  -1   5      457.83      466.45      5.65 o 
  -1  -1   5     2727.63     2585.01     25.22 o 
   0  -1   5      147.98      150.38      4.07 o 
   1  -1   5      880.65      885.36     10.99 o 
   2  -1   5        0.01        1.59      1.04 o 
   3  -1   5      148.54      149.39      5.00 o 
   4  -1   5       29.60       24.13      2.83 o 
   5  -1   5        3.89        1.16      2.65 o 
   6  -1   5        0.05       -0.64      2.78 o 
   7  -1   5        9.90        7.28      2.94 o 
  -8   0   5       24.52       24.55      7.27 o 
  -7   0   5       26.58       18.38      3.70 o 
  -6   0   5       24.02       16.76      3.31 o 
  -5   0   5      213.44      205.12     13.35 o 
  -4   0   5        0.64        0.71      0.92 o 
  -3   0   5      211.91      217.96      5.20 o 
  -2   0   5      709.74      692.69      7.22 o 
  -1   0   5      329.64      344.29      4.98 o 
   0   0   5        0.02        0.68      1.48 o 
   1   0   5     1645.53     1770.32     20.40 o 
   2   0   5      321.03      342.73      6.69 o 
   3   0   5       23.43       25.21      2.23 o 
   4   0   5        0.47        0.84      1.68 o 
   5   0   5      125.88      125.93      7.24 o 
   6   0   5       22.22       21.02      4.12 o 
   7   0   5       47.55       50.80      7.34 o 
  -8   1   5       11.95       15.56      5.03 o 
  -7   1   5        6.81        4.77      6.00 o 
  -6   1   5      102.66      100.50      8.15 o 
  -5   1   5       30.38       33.83      4.68 o 
  -4   1   5       20.57       20.18      2.79 o 
  -3   1   5      478.46      460.60     10.27 o 
  -2   1   5      153.61      148.59      3.33 o 
  -1   1   5     4597.92     4462.14     38.90 o 
   0   1   5     1558.83     1648.41     15.43 o 
   1   1   5      451.32      487.39      5.40 o 
   2   1   5      672.80      694.25      9.06 o 
   3   1   5       10.84       11.91      1.80 o 
   4   1   5      139.59      153.01      7.05 o 
   5   1   5       75.25       77.64      6.46 o 
   6   1   5       75.55       81.53      7.18 o 
   7   1   5       12.71       15.04      4.48 o 
  -8   2   5        2.08       15.66      9.83 o 
  -7   2   5       15.74       11.80      7.74 o 
  -6   2   5       54.99       53.97      6.18 o 
  -5   2   5       85.33      102.13      8.70 o 
  -4   2   5        1.41       -1.55      1.73 o 
  -3   2   5       19.88       19.43      1.47 o 
  -2   2   5       81.22       79.35      3.25 o 
  -1   2   5       34.45       32.93      1.90 o 
   0   2   5     1812.41     1805.44     24.86 o 
   1   2   5      220.24      226.21      5.21 o 
   2   2   5      115.12      128.03      3.92 o 
   3   2   5       84.90       82.69      4.04 o 
   4   2   5       35.11       43.14      4.19 o 
   5   2   5       11.86       14.15      2.72 o 
   6   2   5        6.64        7.86      4.49 o 
   7   2   5       13.58       15.67      4.74 o 
  -7   3   5        4.06        0.11      3.33 o 
  -6   3   5       13.02       10.88      3.49 o 
  -5   3   5       33.51       29.26      3.13 o 
  -4   3   5      316.40      346.51     10.02 o 
  -3   3   5       63.38       62.92      2.27 o 
  -2   3   5       59.89       62.47      3.11 o 
  -1   3   5        1.10        2.44      1.47 o 
   0   3   5       24.08       21.79      1.89 o 
   1   3   5      132.49      142.06      5.45 o 
   2   3   5       23.59       28.46      1.93 o 
   3   3   5     1022.34     1002.35     17.50 o 
   4   3   5        0.52        3.97      3.06 o 
   5   3   5       23.81       23.58      3.47 o 
   6   3   5       20.13       23.22      5.01 o 
   7   3   5       11.49       21.65      6.76 o 
  -7   4   5       16.40       15.17      5.60 o 
  -6   4   5       14.08       16.75      4.99 o 
  -5   4   5       58.61       70.99      7.93 o 
  -4   4   5        6.11        2.40      2.01 o 
  -3   4   5      122.14      121.05      3.99 o 
  -2   4   5        1.72        6.26      1.38 o 
  -1   4   5      302.51      314.29      7.56 o 
   0   4   5      119.38      116.69      5.74 o 
   1   4   5       90.28       82.39      5.76 o 
   2   4   5       46.29       47.89      3.35 o 
   3   4   5      597.66      631.80     14.08 o 
   4   4   5       10.82        8.69      2.21 o 
   5   4   5        6.15        4.49      2.44 o 
   6   4   5       62.75       57.74      9.75 o 
   7   4   5        2.21        1.96      3.79 o 
  -7   5   5        3.20        5.12      4.22 o 
  -6   5   5        1.74        4.27      3.86 o 
  -5   5   5      172.61      182.91     11.83 o 
  -4   5   5      197.95      198.44      8.18 o 
  -3   5   5      228.71      231.18      5.66 o 
  -2   5   5       20.86       24.64      3.89 o 
  -1   5   5      345.71      353.98     11.08 o 
   0   5   5      144.85      174.53      5.95 o 
   1   5   5      135.57      132.50      5.49 o 
   2   5   5        0.12        0.04      1.76 o 
   3   5   5      182.10      182.79      7.83 o 
   4   5   5      199.89      210.79      8.83 o 
   5   5   5       12.85        8.79      4.58 o 
   6   5   5        1.27       -1.37      3.42 o 
  -7   6   5        0.02        2.45      5.92 o 
  -6   6   5       23.41       29.85      7.51 o 
  -5   6   5       66.29       51.00      6.64 o 
  -4   6   5      487.13      472.81     12.53 o 
  -3   6   5      317.10      321.14      7.00 o 
  -2   6   5       54.60       48.51      4.78 o 
  -1   6   5      196.13      190.93      8.88 o 
   0   6   5       32.44       36.61      3.40 o 
   1   6   5       41.77       38.90      4.19 o 
   2   6   5       17.65       20.14      2.95 o 
   3   6   5      547.97      558.06     13.72 o 
   4   6   5      268.69      276.89     19.58 o 
   5   6   5       49.77       51.52      9.48 o 
   6   6   5       66.03       75.01     11.96 o 
  -7   7   5        0.02        0.61      5.13 o 
  -6   7   5       16.02       24.42      7.41 o 
  -5   7   5       32.05       24.22      5.57 o 
  -4   7   5      178.73      166.31     10.31 o 
  -3   7   5       86.25       99.09      7.64 o 
  -2   7   5      198.89      193.88      7.46 o 
  -1   7   5        3.84        2.07      2.65 o 
   0   7   5       80.07       87.98      5.39 o 
   1   7   5      162.51      162.62      7.27 o 
   2   7   5        4.48        3.93      2.15 o 
   3   7   5      217.06      208.33     11.55 o 
   4   7   5      159.36      170.44     16.20 o 
   5   7   5       77.30       96.72     13.23 o 
   6   7   5        1.52        0.43      4.86 o 
  -6   8   5       42.21       46.86     12.68 o 
  -5   8   5       16.83       14.87      7.03 o 
  -4   8   5       13.64       12.34      3.83 o 
  -3   8   5       31.80       38.70      8.10 o 
  -2   8   5        2.28        1.56      2.50 o 
  -1   8   5       26.94       35.41      4.90 o 
   0   8   5       23.18       17.68      2.59 o 
   1   8   5       38.44       54.48      6.72 o 
   2   8   5       12.80       15.37      3.88 o 
   3   8   5      190.72      167.26     15.97 o 
   4   8   5       35.31       35.98     13.57 o 
   5   8   5       19.33       24.25      7.49 o 
  -6   9   5        2.12        1.44     19.32 o 
  -5   9   5       20.63       20.86     17.62 o 
  -4   9   5        0.30        3.31      4.21 o 
  -3   9   5       59.68       73.14      7.27 o 
  -2   9   5        7.35       10.78      7.52 o 
  -1   9   5        0.55       -1.05      2.99 o 
   0   9   5        6.39        3.90      2.95 o 
   1   9   5       26.37       28.98      4.66 o 
   2   9   5       21.84       19.64      4.56 o 
   3   9   5        4.48        4.70      5.91 o 
   4   9   5       55.62       56.37     10.47 o 
   5   9   5        0.05       -4.56     10.94 o 
  -5  10   5        2.57       -9.08      6.05 o 
  -4  10   5        7.28        2.95      5.78 o 
  -3  10   5       16.55        3.63      5.19 o 
  -2  10   5        4.15        3.78      4.56 o 
  -1  10   5        4.06        7.72      3.23 o 
   0  10   5        9.60        5.22      3.87 o 
   1  10   5        0.03        2.28      3.08 o 
   2  10   5        0.45        0.06      2.55 o 
   3  10   5       13.34       15.08      5.48 o 
   4  10   5        3.84       12.65      5.99 o 
  -4  11   5        5.55       -0.19      8.62 o 
  -3  11   5        1.91       -2.64      5.10 o 
  -2  11   5        1.02       10.27      5.39 o 
  -1  11   5       24.39       23.13      6.04 o 
   0  11   5        1.28        2.90      4.54 o 
   1  11   5        2.70        5.02      3.90 o 
   2  11   5      140.13      166.04     23.36 o 
   3  11   5       14.05       14.02      8.02 o 
  -3  12   5        7.35       -0.53      4.89 o 
  -2  12   5        0.11        8.12     10.35 o 
  -1  12   5       53.88       54.23     10.54 o 
   0  12   5       28.61       19.74      8.57 o 
   1  12   5        0.34       12.83      7.56 o 
   2  12   5       23.17       35.58      9.95 o 
  -2 -13   6        5.12        7.90      7.26 o 
  -1 -13   6       20.75       29.01      7.51 o 
   0 -13   6        2.80        0.09      4.62 o 
   1 -13   6       80.15       81.12     10.94 o 
   2 -13   6        7.28       15.51      5.68 o 
   3 -13   6       39.75       51.29     14.77 o 
  -3 -12   6       14.98        9.56      4.67 o 
  -2 -12   6        9.23       17.35      5.90 o 
  -1 -12   6        0.00        3.67      4.71 o 
   0 -12   6        0.00        0.71      3.71 o 
   1 -12   6        2.64        1.34      3.88 o 
   2 -12   6      257.17      264.41     21.05 o 
   3 -12   6       24.52       15.20      6.42 o 
   4 -12   6        5.68        8.14     19.49 o 
  -4 -11   6        8.26       10.33      6.46 o 
  -3 -11   6        5.69        7.74      4.35 o 
  -2 -11   6       20.01       12.09      4.16 o 
  -1 -11   6        9.11       15.14      6.14 o 
   0 -11   6        0.10       -0.77      2.74 o 
   1 -11   6        0.58        3.32      3.89 o 
   2 -11   6       29.52       33.54      5.81 o 
   3 -11   6       45.25       58.46      7.70 o 
   4 -11   6        8.62       10.96      8.95 o 
   5 -11   6       20.59       13.62      7.78 o 
  -5 -10   6        8.38        3.07      4.16 o 
  -4 -10   6        0.34       -1.30      2.82 o 
  -3 -10   6        4.67        2.87      3.55 o 
  -2 -10   6        3.05        3.41      3.21 o 
  -1 -10   6       17.52       12.33      5.38 o 
   0 -10   6      109.66       99.99      7.87 o 
   1 -10   6       42.73       36.56      3.77 o 
   2 -10   6      117.99      123.45      9.99 o 
   3 -10   6       18.53       22.25      5.03 o 
   4 -10   6        7.33       12.61      5.17 o 
   5 -10   6        0.86       10.98      5.35 o 
  -5  -9   6        4.03        3.30      4.52 o 
  -4  -9   6       16.77       18.81      5.16 o 
  -3  -9   6      259.17      272.68     15.73 o 
  -2  -9   6       46.43       48.24      6.91 o 
  -1  -9   6        2.31       -1.92      3.48 o 
   0  -9   6      222.90      239.09      9.11 o 
   1  -9   6        0.00        2.60      1.91 o 
   2  -9   6       21.96       17.45      3.79 o 
   3  -9   6       31.43       27.32      5.53 o 
   4  -9   6       15.80       19.34      4.21 o 
   5  -9   6        0.00        7.70      4.62 o 
   6  -9   6       56.75       80.23     10.79 o 
  -6  -8   6       48.52       61.82     10.58 o 
  -5  -8   6       16.19       11.28      6.42 o 
  -4  -8   6        0.06        0.67      2.94 o 
  -3  -8   6        1.33        0.60      3.03 o 
  -2  -8   6       18.65       34.99      6.44 o 
  -1  -8   6      729.98      704.66     14.64 o 
   0  -8   6        9.78       35.49      9.44 o 
   1  -8   6      442.24      462.59     11.66 o 
   2  -8   6        4.37        4.37      1.67 o 
   3  -8   6       23.48       40.54      6.43 o 
   4  -8   6      130.94      131.49      9.31 o 
   5  -8   6       38.69       33.72      6.64 o 
   6  -8   6       26.88       49.55     11.19 o 
  -6  -7   6       14.01       18.86      6.30 o 
  -5  -7   6        5.01        6.71      4.01 o 
  -4  -7   6        6.75        8.47      3.81 o 
  -3  -7   6      185.03      190.79     11.59 o 
  -2  -7   6      138.95      127.36      6.93 o 
  -1  -7   6       23.18       22.55      3.09 o 
   0  -7   6      166.72      165.39      6.21 o 
   1  -7   6      228.34      234.98      7.92 o 
   2  -7   6       29.20       28.45      2.79 o 
   3  -7   6      450.18      467.83     15.63 o 
   4  -7   6       31.61       22.20      4.58 o 
   5  -7   6        9.87        8.56      5.89 o 
   6  -7   6        3.33        1.59      5.40 o 
   7  -7   6        6.81       36.49     16.35 o 
  -7  -6   6        1.93        6.96      5.22 o 
  -6  -6   6        0.05        0.01      3.66 o 
  -5  -6   6        0.37       -0.39      2.61 o 
  -4  -6   6       86.74       82.30      8.00 o 
  -3  -6   6      102.68       90.41      6.09 o 
  -2  -6   6        0.74        1.41      2.09 o 
  -1  -6   6       52.40       55.05      4.22 o 
   0  -6   6      141.67      140.09      5.79 o 
   1  -6   6      305.38      313.52      8.62 o 
   2  -6   6        0.20        3.55      1.84 o 
   3  -6   6        4.50        3.45      1.30 o 
   4  -6   6      186.11      192.25     10.50 o 
   5  -6   6       93.51      109.93      8.06 o 
   6  -6   6        0.01       -0.46      6.04 o 
   7  -6   6        0.04        4.83      3.96 o 
  -7  -5   6        6.25        6.04      3.49 o 
  -6  -5   6       43.72       45.14      8.27 o 
  -5  -5   6      117.72      118.15     11.56 o 
  -4  -5   6      831.12      827.55     22.58 o 
  -3  -5   6       46.62       46.48      7.29 o 
  -2  -5   6       25.26       25.44      3.42 o 
  -1  -5   6     1007.41     1038.05     15.85 o 
   0  -5   6      539.07      551.88      8.25 o 
   1  -5   6      391.17      428.23      9.48 o 
   2  -5   6       47.62       32.20      3.04 o 
   3  -5   6        4.87        2.88      4.18 o 
   4  -5   6       44.19       54.02      7.00 o 
   5  -5   6       58.87       54.22      5.46 o 
   6  -5   6        5.54       -0.04      5.20 o 
   7  -5   6        0.16        3.29      3.11 o 
  -7  -4   6       43.03       42.81      6.00 o 
  -6  -4   6       42.04       36.77     11.57 o 
  -5  -4   6       56.29       61.66      6.72 o 
  -4  -4   6      689.83      737.98     29.88 o 
  -3  -4   6      168.23      162.48      5.18 o 
  -2  -4   6     1451.40     1527.68     16.65 o 
  -1  -4   6      556.92      633.92      9.76 o 
   0  -4   6     1455.22     1471.94     12.58 o 
   1  -4   6        0.22       -0.37      1.12 o 
   2  -4   6       99.73      119.08      4.48 o 
   3  -4   6       62.82       60.31      9.43 o 
   4  -4   6       46.82       48.20      3.24 o 
   5  -4   6      339.98      379.44     13.55 o 
   6  -4   6        3.94        3.43      5.46 o 
   7  -4   6        5.27        6.24      3.83 o 
  -7  -3   6        5.52        3.94      3.43 o 
  -6  -3   6        0.57        0.59      2.77 o 
  -5  -3   6      199.47      208.91     10.04 o 
  -4  -3   6       56.19       60.57      3.86 o 
  -3  -3   6       28.22       23.15      2.70 o 
  -2  -3   6      677.61      744.68      8.95 o 
  -1  -3   6     2969.53     3042.72     17.44 o 
   0  -3   6     2673.41     2733.95     47.73 o 
   1  -3   6       28.50       24.55      2.13 o 
   2  -3   6      554.94      516.92      7.92 o 
   3  -3   6       55.73       54.86      7.59 o 
   4  -3   6       19.20       18.60      2.90 o 
   5  -3   6        3.75        0.65      3.00 o 
   6  -3   6       40.21       29.19      5.76 o 
   7  -3   6        2.76        6.45      3.94 o 
  -7  -2   6        2.29       -0.61      2.67 o 
  -6  -2   6       11.87        4.94      2.47 o 
  -5  -2   6      443.65      438.89     14.81 o 
  -4  -2   6      216.12      204.78      5.80 o 
  -3  -2   6      306.87      275.42      6.04 o 
  -2  -2   6       66.71       65.55      2.58 o 
  -1  -2   6      229.32      221.44      3.24 o 
   0  -2   6      539.43      578.92      7.05 o 
   1  -2   6        3.08        6.14      1.53 o 
   2  -2   6      114.40      113.43      3.77 o 
   3  -2   6      264.83      214.54      7.37 o 
   4  -2   6        1.03        5.68      6.55 o 
   5  -2   6        0.50        3.99      2.58 o 
   6  -2   6       13.59       10.73      5.26 o 
   7  -2   6        0.17       -1.33      4.67 o 
  -7  -1   6       13.86        5.73      2.60 o 
  -6  -1   6        2.08       -4.69      3.13 o 
  -5  -1   6      223.71      229.90     12.13 o 
  -4  -1   6        0.76        0.43      0.89 o 
  -3  -1   6      190.81      207.54      4.63 o 
  -2  -1   6     1264.15     1305.89     11.64 o 
  -1  -1   6      659.50      641.82     11.04 o 
   0  -1   6      738.99      689.10     10.99 o 
   1  -1   6      249.71      229.45      4.97 o 
   2  -1   6       90.72       85.83      2.77 o 
   3  -1   6        0.05       -1.28      1.42 o 
   4  -1   6        2.10        3.81      1.72 o 
   5  -1   6       36.26       42.46      5.72 o 
   6  -1   6        0.99       -1.07      3.69 o 
   7  -1   6        1.66        0.58      2.59 o 
  -8   0   6        0.43       -3.03      5.23 o 
  -7   0   6       12.92        6.22      2.94 o 
  -6   0   6       29.52       19.51      4.98 o 
  -5   0   6      123.76      132.63     11.01 o 
  -4   0   6       53.27       58.28      3.34 o 
  -3   0   6      108.62       99.39      3.78 o 
  -2   0   6      971.24     1013.23     10.49 o 
  -1   0   6     1050.40     1132.08     12.91 o 
   0   0   6     2516.93     2453.52     14.25 o 
   1   0   6      398.02      369.84      5.45 o 
   2   0   6     1331.73     1391.79     11.60 o 
   3   0   6      294.37      326.10      8.75 o 
   4   0   6       30.71       30.73      3.38 o 
   5   0   6       53.91       63.27      5.23 o 
   6   0   6       80.70       80.55      6.60 o 
   7   0   6       22.34       21.94      6.00 o 
  -8   1   6        6.90        6.73      5.11 o 
  -7   1   6       11.08       -5.23      7.64 o 
  -6   1   6        5.62        3.80      5.64 o 
  -5   1   6       66.12       72.14      6.37 o 
  -4   1   6      197.27      173.81     12.98 o 
  -3   1   6      663.02      676.45     10.88 o 
  -2   1   6     1514.45     1589.38     12.55 o 
  -1   1   6     1062.80     1053.62     13.27 o 
   0   1   6     1332.04     1334.14     13.18 o 
   1   1   6       28.14       27.73      1.38 o 
   2   1   6     3163.55     3396.20     25.24 o 
   3   1   6      251.85      266.52      7.27 o 
   4   1   6       30.89       30.76      3.71 o 
   5   1   6       91.70       88.98      7.03 o 
   6   1   6      116.71      140.51      9.43 o 
   7   1   6       21.09       18.97      4.66 o 
  -7   2   6        1.68        1.71      5.44 o 
  -6   2   6       42.23       42.42      5.02 o 
  -5   2   6       56.38       46.01      3.70 o 
  -4   2   6      163.47      184.51      7.30 o 
  -3   2   6       15.84       21.06      1.87 o 
  -2   2   6       71.50       92.82      3.38 o 
  -1   2   6     1244.32     1221.57      9.84 o 
   0   2   6      366.62      370.57      6.87 o 
   1   2   6       50.78       48.52      2.08 o 
   2   2   6        5.20        5.27      1.58 o 
   3   2   6       96.26      109.29      4.89 o 
   4   2   6        0.18        3.37      1.87 o 
   5   2   6       87.22       84.56      6.44 o 
   6   2   6       68.52       63.72      7.74 o 
   7   2   6        0.73        3.62      2.79 o 
  -7   3   6        5.78        2.19      3.98 o 
  -6   3   6        0.02        0.42      3.38 o 
  -5   3   6      168.68      169.69      7.10 o 
  -4   3   6       30.58       47.47      5.07 o 
  -3   3   6        5.71        4.87      1.43 o 
  -2   3   6      195.91      196.18      5.41 o 
  -1   3   6      270.25      298.61      5.97 o 
   0   3   6      245.67      238.18      7.38 o 
   1   3   6       63.75       69.84      4.60 o 
   2   3   6      434.09      422.00      7.60 o 
   3   3   6      402.37      388.20     11.41 o 
   4   3   6       11.00        8.45      2.74 o 
   5   3   6       33.17       36.97      4.36 o 
   6   3   6        0.29        2.21      2.92 o 
   7   3   6        0.36        3.21      5.22 o 
  -7   4   6        0.05       -6.52      4.98 o 
  -6   4   6        5.18        1.34      3.72 o 
  -5   4   6        0.08       -2.46      3.34 o 
  -4   4   6      620.57      575.31     12.52 o 
  -3   4   6        1.29        0.49      1.98 o 
  -2   4   6      444.98      512.21      9.86 o 
  -1   4   6     1447.93     1448.33     16.40 o 
   0   4   6       58.14       59.70      4.16 o 
   1   4   6       32.82       30.75      3.35 o 
   2   4   6       76.72       79.34      4.43 o 
   3   4   6      147.34      154.20      7.37 o 
   4   4   6        0.69        3.90      2.28 o 
   5   4   6       21.35       18.77      3.82 o 
   6   4   6        1.41       -5.75     10.98 o 
   7   4   6       10.26        6.60      9.35 o 
  -7   5   6        5.61        4.43      4.15 o 
  -6   5   6        0.00       -4.40      3.73 o 
  -5   5   6       30.40       27.30      4.35 o 
  -4   5   6       42.82       33.18      5.00 o 
  -3   5   6       11.96       15.76      2.20 o 
  -2   5   6       28.14       34.50      3.90 o 
  -1   5   6      147.53      155.20      5.95 o 
   0   5   6       58.76       56.62      4.41 o 
   1   5   6      297.19      306.38      8.76 o 
   2   5   6       13.76       10.19      3.94 o 
   3   5   6      551.74      563.14     14.35 o 
   4   5   6       37.81       34.81      4.11 o 
   5   5   6       66.85       70.28     10.54 o 
   6   5   6        0.48       -1.89      4.10 o 
  -7   6   6        7.40        9.24      9.91 o 
  -6   6   6       11.66        9.30      4.23 o 
  -5   6   6       98.67       99.71      8.14 o 
  -4   6   6        1.36        2.72      2.65 o 
  -3   6   6       60.69       62.54      4.16 o 
  -2   6   6       20.91       25.45      4.44 o 
  -1   6   6        2.62        0.29      2.64 o 
   0   6   6       23.61       20.86      2.48 o 
   1   6   6        7.53       11.01      2.54 o 
   2   6   6      222.78      237.62      9.36 o 
   3   6   6       18.37       20.75      3.43 o 
   4   6   6      214.17      205.93     17.11 o 
   5   6   6        5.50        2.66      3.79 o 
   6   6   6        4.58        5.73      5.92 o 
  -6   7   6        2.04        5.93      4.82 o 
  -5   7   6        0.27        6.29      7.60 o 
  -4   7   6      259.14      254.37     12.58 o 
  -3   7   6        0.57        0.84      3.51 o 
  -2   7   6       26.25       28.05      4.13 o 
  -1   7   6        5.24        4.29      2.20 o 
   0   7   6      133.56      136.52      6.74 o 
   1   7   6      114.78      110.07      6.05 o 
   2   7   6       41.10       39.31      4.22 o 
   3   7   6       60.31       58.64      6.59 o 
   4   7   6        5.92       10.75      5.56 o 
   5   7   6       11.92       22.20      7.15 o 
  -6   8   6       66.41       90.31     15.35 o 
  -5   8   6       22.17       13.69      6.07 o 
  -4   8   6        0.32        2.01      2.85 o 
  -3   8   6       15.07       14.53      3.90 o 
  -2   8   6        3.29        5.68      4.19 o 
  -1   8   6        0.06        3.36      2.84 o 
   0   8   6       15.13        9.29      2.63 o 
   1   8   6        7.09       15.68      5.67 o 
   2   8   6        0.46       -0.66      2.80 o 
   3   8   6      109.76      117.83     13.37 o 
   4   8   6       40.26       46.30      8.71 o 
   5   8   6        0.75        7.27      4.15 o 
  -6   9   6        4.94        3.74      6.25 o 
  -5   9   6       21.18       12.92      6.02 o 
  -4   9   6        1.29        1.46      2.88 o 
  -3   9   6        0.01        2.88      5.59 o 
  -2   9   6        0.36        5.83      7.69 o 
  -1   9   6        0.58        2.95      2.76 o 
   0   9   6        7.35        2.93      2.40 o 
   1   9   6       27.99       39.13      5.17 o 
   2   9   6        0.01        0.22      2.51 o 
   3   9   6       27.11       26.06      8.29 o 
   4   9   6        1.45        0.64      5.43 o 
  -5  10   6        4.37        4.34     15.12 o 
  -4  10   6       18.83       32.68     13.05 o 
  -3  10   6        5.28       15.25      4.78 o 
  -2  10   6       19.82       28.31      5.12 o 
  -1  10   6        8.39        7.61      3.28 o 
   0  10   6        0.01       -0.33      3.33 o 
   1  10   6        4.19        5.19      3.60 o 
   2  10   6        8.06       11.69      3.91 o 
   3  10   6        0.83        5.69      8.28 o 
   4  10   6        0.29        2.05      5.14 o 
  -4  11   6       26.39       19.71      8.24 o 
  -3  11   6       16.19       19.34      9.59 o 
  -2  11   6       17.45       18.25      6.04 o 
  -1  11   6       92.72       88.59     10.33 o 
   0  11   6        0.07       -2.89      4.09 o 
   1  11   6       32.65       33.05      6.50 o 
   2  11   6       40.02       55.02     11.12 o 
   3  11   6        0.80        7.21     17.72 o 
  -3  12   6        4.73       -0.62     11.64 o 
  -2  12   6       11.85       14.37     11.97 o 
  -1  12   6       11.01       12.12      5.24 o 
   0  12   6       25.13       14.20      5.32 o 
   1  12   6        1.65        6.60      7.27 o 
  -1 -13   7       13.47       11.01      4.36 o 
   0 -13   7        0.26       -2.12      5.92 o 
   1 -13   7       31.48       32.35      7.82 o 
   2 -13   7        1.40        8.72      7.36 o 
  -3 -12   7        0.02       -1.72      4.46 o 
  -2 -12   7        0.52        4.16      4.17 o 
  -1 -12   7       92.81       87.22      7.44 o 
   0 -12   7       13.98       13.03      5.66 o 
   1 -12   7        0.25        1.33      4.02 o 
   2 -12   7       17.30       30.66      8.95 o 
   3 -12   7       15.79        9.14      6.43 o 
   4 -12   7        0.10       -2.32      6.12 o 
  -4 -11   7        0.01        2.79      3.94 o 
  -3 -11   7        0.02       -6.10      4.20 o 
  -2 -11   7       39.96       47.78      7.75 o 
  -1 -11   7      124.13      122.09      9.41 o 
   0 -11   7       59.80       63.92      6.35 o 
   1 -11   7        5.29        9.65      4.69 o 
   2 -11   7       42.02       37.74      6.35 o 
   3 -11   7        2.44        4.27      3.28 o 
   4 -11   7       63.03       78.19     25.78 o 
   5 -11   7        2.60        0.26      4.55 o 
  -5 -10   7        0.04       -0.34      4.06 o 
  -4 -10   7        0.03        2.75      3.13 o 
  -3 -10   7        0.11        2.83      6.02 o 
  -2 -10   7        6.98        6.68      3.69 o 
  -1 -10   7        7.37        6.39      2.65 o 
   0 -10   7        4.50        3.25      1.97 o 
   1 -10   7        3.80        3.60      1.95 o 
   2 -10   7       70.96       79.65      8.48 o 
   3 -10   7        0.08       -3.20      3.67 o 
   4 -10   7       33.06       38.42      6.55 o 
   5 -10   7       35.23       46.48      9.95 o 
  -5  -9   7        0.02       -1.39      4.38 o 
  -4  -9   7        0.39        2.23      3.25 o 
  -3  -9   7        0.54       10.60      4.03 o 
  -2  -9   7       87.89       85.33      8.67 o 
  -1  -9   7       10.47        4.38      3.27 o 
   0  -9   7      419.83      403.01     10.91 o 
   1  -9   7       75.22       67.63      4.95 o 
   2  -9   7        2.26        0.38      2.62 o 
   3  -9   7        9.90        8.78      3.35 o 
   4  -9   7        0.87        3.73      4.30 o 
   5  -9   7        4.94       14.01      7.75 o 
   6  -9   7       31.69       55.33      9.44 o 
  -6  -8   7       22.93       12.23     15.66 o 
  -5  -8   7       35.14       34.38      6.35 o 
  -4  -8   7       32.29       27.25      5.13 o 
  -3  -8   7       94.42       81.34      8.08 o 
  -2  -8   7       72.54       73.42      7.83 o 
  -1  -8   7      908.02      928.88     16.65 o 
   0  -8   7       25.34       24.11      2.71 o 
   1  -8   7      731.79      723.89     16.28 o 
   2  -8   7       41.50       41.61      3.63 o 
   3  -8   7       22.16       15.27      4.37 o 
   4  -8   7       21.54       26.43      5.24 o 
   5  -8   7        8.38        6.53      5.54 o 
   6  -8   7       51.19       77.13     10.37 o 
  -6  -7   7       12.91       14.11      5.83 o 
  -5  -7   7       14.27       17.28      4.58 o 
  -4  -7   7       31.78       25.43      4.25 o 
  -3  -7   7        2.70       -0.30      2.85 o 
  -2  -7   7      122.32      112.79      4.99 o 
  -1  -7   7      445.83      431.44     10.11 o 
   0  -7   7      942.71      964.43     15.02 o 
   1  -7   7       95.13      101.85      5.53 o 
   2  -7   7       30.42       35.90      3.53 o 
   3  -7   7      255.75      262.53     18.64 o 
   4  -7   7       81.29       73.47      6.80 o 
   5  -7   7       16.91       13.84      9.65 o 
   6  -7   7        6.71       -6.05      6.46 o 
  -6  -6   7        0.15       -1.57      3.26 o 
  -5  -6   7       56.21       67.04      7.59 o 
  -4  -6   7       35.26       34.53      5.37 o 
  -3  -6   7        0.22        1.97      1.19 o 
  -2  -6   7        2.82        1.92      1.50 o 
  -1  -6   7       46.89       49.82      3.40 o 
   0  -6   7      278.35      262.13      8.07 o 
   1  -6   7      772.38      770.17     14.07 o 
   2  -6   7        0.22        3.07      3.55 o 
   3  -6   7      111.92       94.40      6.40 o 
   4  -6   7       35.77       39.11      5.12 o 
   5  -6   7       95.81      105.33      8.11 o 
   6  -6   7        0.83       -9.92      6.61 o 
   7  -6   7        0.26        4.36      4.48 o 
  -7  -5   7       28.78       30.86      5.42 o 
  -6  -5   7       55.32       69.42      7.26 o 
  -5  -5   7        7.78        9.08      3.09 o 
  -4  -5   7      654.78      775.63     31.65 o 
  -3  -5   7        3.37        2.85      1.16 o 
  -2  -5   7       34.48       31.05      2.48 o 
  -1  -5   7        0.00        2.13      1.79 o 
   0  -5   7       87.42       90.74      3.83 o 
   1  -5   7      111.31      101.82      4.90 o 
   2  -5   7       15.66       13.62      1.55 o 
   3  -5   7      138.21      132.89     11.10 o 
   4  -5   7      212.96      248.47     11.14 o 
   5  -5   7       37.66       37.49      4.81 o 
   6  -5   7        3.03       -8.34      5.56 o 
   7  -5   7        0.13        3.22      3.45 o 
  -7  -4   7       30.43       27.45      4.63 o 
  -6  -4   7       21.25       13.78      3.33 o 
  -5  -4   7      404.39      436.20     13.89 o 
  -4  -4   7       50.56       61.77      8.74 o 
  -3  -4   7       43.37       37.83      2.78 o 
  -2  -4   7     1155.03     1188.32     12.68 o 
  -1  -4   7     1190.11     1220.07     13.77 o 
   0  -4   7      113.41      105.94      4.49 o 
   1  -4   7      266.65      295.63      6.11 o 
   2  -4   7      105.71       96.00      4.83 o 
   3  -4   7       38.03       32.74      3.26 o 
   4  -4   7       43.68       41.35      3.29 o 
   5  -4   7       22.44       19.03      4.11 o 
   6  -4   7        1.95        2.99      4.16 o 
   7  -4   7        0.92       -2.50      3.26 o 
  -7  -3   7        6.95        8.82      5.22 o 
  -6  -3   7       31.97       35.96      4.87 o 
  -5  -3   7      167.15      180.68      8.58 o 
  -4  -3   7      288.40      296.00      7.80 o 
  -3  -3   7      183.28      194.61      6.02 o 
  -2  -3   7       37.99       31.71      1.84 o 
  -1  -3   7      287.51      308.05      6.01 o 
   0  -3   7     1531.88     1492.49     26.27 o 
   1  -3   7       68.72       69.68      3.51 o 
   2  -3   7      343.10      359.46      6.38 o 
   3  -3   7        0.04        1.79      3.74 o 
   4  -3   7       87.70       94.28      6.84 o 
   5  -3   7        0.06        0.89      2.41 o 
   6  -3   7        5.80        3.88      4.06 o 
   7  -3   7       10.76       13.44      5.05 o 
  -7  -2   7       15.12       13.63      4.02 o 
  -6  -2   7        5.29        2.05      2.13 o 
  -5  -2   7       13.33       12.66      2.50 o 
  -4  -2   7       24.53       23.12      2.09 o 
  -3  -2   7      142.57      139.29      4.55 o 
  -2  -2   7      837.44      965.58     10.31 o 
  -1  -2   7     1205.82     1141.71     24.49 o 
   0  -2   7      368.54      378.55      7.29 o 
   1  -2   7      193.35      199.79      5.12 o 
   2  -2   7      763.27      732.40     10.31 o 
   3  -2   7      200.10      206.75      9.76 o 
   4  -2   7        0.03        6.46      5.84 o 
   5  -2   7        8.39        7.33      2.87 o 
   6  -2   7        1.64       -2.79      4.29 o 
   7  -2   7        0.19       -0.95      2.84 o 
  -7  -1   7       12.49        5.26      2.62 o 
  -6  -1   7      134.63      131.57     10.32 o 
  -5  -1   7       63.64       67.11      5.30 o 
  -4  -1   7       50.63       41.59      2.65 o 
  -3  -1   7        7.10        7.10      1.01 o 
  -2  -1   7      157.03      160.86      3.99 o 
  -1  -1   7       36.04       28.44      1.96 o 
   0  -1   7       23.17       19.25      1.48 o 
   1  -1   7      441.18      486.63      8.48 o 
   2  -1   7      700.56      706.72     11.00 o 
   3  -1   7        4.42        3.24      1.60 o 
   4  -1   7      305.27      307.42     13.54 o 
   5  -1   7      385.59      408.56     17.01 o 
   6  -1   7        0.03       -0.28      2.78 o 
   7  -1   7        0.12       -2.38      4.30 o 
  -7   0   7        9.60        6.47      2.57 o 
  -6   0   7       31.50       32.50      6.39 o 
  -5   0   7      195.99      204.10     10.63 o 
  -4   0   7       71.63       68.35      4.55 o 
  -3   0   7        1.45        3.07      1.49 o 
  -2   0   7      420.59      459.21      8.44 o 
  -1   0   7       23.73       28.14      1.83 o 
   0   0   7        0.00        3.45      1.38 o 
   1   0   7     1805.67     2000.58     13.21 o 
   2   0   7     1893.13     2030.63     14.52 o 
   3   0   7       14.66       15.20      2.07 o 
   4   0   7       99.44       96.14      5.50 o 
   5   0   7       27.58       23.18      3.70 o 
   6   0   7       71.14       64.39      6.89 o 
   7   0   7       23.81       23.71      6.59 o 
  -7   1   7        0.50      -10.51      7.01 o 
  -6   1   7      307.67      373.56     19.65 o 
  -5   1   7       16.79       25.08      4.24 o 
  -4   1   7       64.79       57.16      3.68 o 
  -3   1   7       75.83       76.84      4.33 o 
  -2   1   7     2267.38     2400.94     23.89 o 
  -1   1   7      219.53      242.79      4.86 o 
   0   1   7     2652.32     2742.77     23.61 o 
   1   1   7     1632.93     1718.31     20.73 o 
   2   1   7      290.96      313.43      5.85 o 
   3   1   7      406.92      449.33     10.56 o 
   4   1   7       78.58       78.49      5.83 o 
   5   1   7      453.40      440.70     18.30 o 
   6   1   7        5.50        7.18      3.44 o 
   7   1   7        2.38        1.57      4.47 o 
  -7   2   7       18.18       18.58      5.67 o 
  -6   2   7        0.32       -2.41      3.55 o 
  -5   2   7      289.55      284.70     10.18 o 
  -4   2   7       14.78       13.06      2.51 o 
  -3   2   7      518.16      558.28      9.71 o 
  -2   2   7      253.92      291.73      7.02 o 
  -1   2   7      626.18      617.00      7.54 o 
   0   2   7     2087.45     2170.96     22.03 o 
   1   2   7     1706.18     1864.08     25.65 o 
   2   2   7      739.43      788.26     10.69 o 
   3   2   7      108.67      101.42      5.05 o 
   4   2   7      279.24      290.90     10.96 o 
   5   2   7       22.45       17.58      3.47 o 
   6   2   7        7.81        7.00      2.86 o 
   7   2   7        3.02        2.92      3.72 o 
  -7   3   7        2.18       -5.13      4.86 o 
  -6   3   7       62.58       54.52      6.98 o 
  -5   3   7       86.01       91.48      6.18 o 
  -4   3   7       27.20       32.55      4.11 o 
  -3   3   7        4.64        5.45      2.19 o 
  -2   3   7      232.55      256.95      7.79 o 
  -1   3   7       46.65       36.80      2.41 o 
   0   3   7      393.09      408.99      9.31 o 
   1   3   7      316.62      342.27      7.86 o 
   2   3   7      488.03      534.94      9.14 o 
   3   3   7      346.39      341.15      8.53 o 
   4   3   7        7.11        2.44      3.07 o 
   5   3   7        8.14        4.45      2.26 o 
   6   3   7       14.26       16.95      4.51 o 
   7   3   7        1.67        2.12      4.36 o 
  -7   4   7        3.76        3.03      3.66 o 
  -6   4   7        0.16        0.86      5.11 o 
  -5   4   7      206.68      208.75      9.23 o 
  -4   4   7       43.93       49.17      4.70 o 
  -3   4   7       69.71       70.74      4.21 o 
  -2   4   7       16.13       15.09      2.80 o 
  -1   4   7      244.23      217.10      6.59 o 
   0   4   7      261.45      264.77      7.85 o 
   1   4   7       50.79       48.73      4.34 o 
   2   4   7      192.37      191.31      5.78 o 
   3   4   7      118.98      124.58      7.04 o 
   4   4   7       77.21       73.87      5.64 o 
   5   4   7       11.23        9.35      3.58 o 
   6   4   7        0.46        0.36      3.67 o 
  -7   5   7       10.58        9.91      5.05 o 
  -6   5   7        0.73       -1.14      3.54 o 
  -5   5   7        0.61       -2.25      3.16 o 
  -4   5   7      189.15      179.77      9.95 o 
  -3   5   7        5.77        6.24      3.24 o 
  -2   5   7        0.58        1.58      2.13 o 
  -1   5   7       66.94       66.80      3.84 o 
   0   5   7       84.18       86.94      5.46 o 
   1   5   7        0.01        3.39      2.55 o 
   2   5   7       29.76       29.28      4.36 o 
   3   5   7        0.50        1.85      2.07 o 
   4   5   7       17.94       15.27      3.00 o 
   5   5   7      122.41      129.85     14.00 o 
   6   5   7        5.75        3.76      4.44 o 
  -7   6   7        1.53        0.41      4.39 o 
  -6   6   7        5.19        3.47      3.63 o 
  -5   6   7        2.85        2.27      2.74 o 
  -4   6   7       16.40       13.73      5.02 o 
  -3   6   7       49.12       40.18      3.92 o 
  -2   6   7       43.26       41.03      5.92 o 
  -1   6   7       10.23       10.81      3.33 o 
   0   6   7       16.19       17.90      2.63 o 
   1   6   7      161.54      151.17      6.95 o 
   2   6   7      202.22      201.33     11.55 o 
   3   6   7        0.50        5.13      2.33 o 
   4   6   7        3.35        7.18      4.95 o 
   5   6   7        2.94        3.20      7.18 o 
   6   6   7        0.77        2.39      4.70 o 
  -6   7   7       10.58       15.13      5.86 o 
  -5   7   7        0.46        4.72      3.39 o 
  -4   7   7        1.07        4.58      4.16 o 
  -3   7   7        0.94        0.85      2.78 o 
  -2   7   7       12.72       14.30      3.14 o 
  -1   7   7       98.16      101.29      6.65 o 
   0   7   7        5.30        7.62      2.75 o 
   1   7   7      186.93      198.10      8.36 o 
   2   7   7        8.87        6.43      3.23 o 
   3   7   7        0.09       -3.84      2.96 o 
   4   7   7       30.72       45.28     13.85 o 
   5   7   7       29.25       45.57      9.75 o 
  -6   8   7        6.99        9.01      5.54 o 
  -5   8   7        4.57        2.13      4.94 o 
  -4   8   7        0.77        1.29      3.03 o 
  -3   8   7        2.56        2.84      2.83 o 
  -2   8   7       62.63       54.29      5.79 o 
  -1   8   7        9.60       12.25      3.54 o 
   0   8   7        8.57        7.99      2.91 o 
   1   8   7        8.83       19.19      5.67 o 
   2   8   7        5.61        8.78      3.24 o 
   3   8   7       15.95        8.95      8.47 o 
   4   8   7       59.74       55.63     10.10 o 
   5   8   7        0.17        3.70      4.52 o 
  -5   9   7        1.27        0.49      4.59 o 
  -4   9   7        0.20        3.09      2.95 o 
  -3   9   7       10.36       16.17      4.73 o 
  -2   9   7       25.13       26.58      4.57 o 
  -1   9   7        9.28        9.26      3.37 o 
   0   9   7        3.82       -4.31      3.30 o 
   1   9   7        0.20        1.70      3.21 o 
   2   9   7       21.03       20.26      4.54 o 
   3   9   7        0.09      -10.16      6.77 o 
   4   9   7        3.01        2.53      6.05 o 
  -5  10   7        0.56       -0.73     12.25 o 
  -4  10   7       18.12       21.35      4.80 o 
  -3  10   7        4.21        9.00      6.08 o 
  -2  10   7        2.06        6.93      3.81 o 
  -1  10   7       10.87        8.30      4.01 o 
   0  10   7       38.41       31.54      6.10 o 
   1  10   7       14.48       18.67      5.07 o 
   2  10   7        6.78       10.98      3.82 o 
   3  10   7       10.77        9.25      4.63 o 
  -4  11   7        5.32        3.32     10.36 o 
  -3  11   7       14.31       14.49      7.35 o 
  -2  11   7       19.63       18.97      4.75 o 
  -1  11   7       53.10       46.70      7.85 o 
   0  11   7       16.19       10.30      5.27 o 
   1  11   7      111.58      109.85     11.60 o 
   2  11   7        2.49       -0.17      5.05 o 
  -3  12   7        0.90       14.64     12.00 o 
  -2  12   7        0.99        0.17      4.91 o 
  -1  12   7        0.39        0.38      4.26 o 
   0  12   7       29.71       25.40      6.50 o 
   1  12   7        3.05       11.35      7.71 o 
  -1 -13   8        6.25        8.04      3.01 o 
   0 -13   8        1.44        0.95      5.16 o 
   1 -13   8        2.45        3.19      4.38 o 
   2 -13   8       17.42       21.06      7.48 o 
  -3 -12   8        6.75       -1.23      4.18 o 
  -2 -12   8       22.21       24.78      4.28 o 
  -1 -12   8      101.72      109.91      8.25 o 
   0 -12   8       28.03       18.41      6.14 o 
   1 -12   8       10.29       16.94      5.86 o 
   2 -12   8       70.99       79.88     12.71 o 
   3 -12   8        0.63       -1.54      5.30 o 
   4 -12   8       16.01       19.66      9.09 o 
  -4 -11   8       14.09       24.08      5.06 o 
  -3 -11   8       10.95       11.04      3.24 o 
  -2 -11   8       96.51       98.47      7.84 o 
  -1 -11   8       61.72       64.01      6.08 o 
   0 -11   8      110.55      117.15      8.65 o 
   1 -11   8      108.29      117.55     11.59 o 
   2 -11   8        1.72        2.86      2.63 o 
   3 -11   8        4.85        4.48      3.30 o 
   4 -11   8       62.80       65.81     11.31 o 
  -4 -10   8       19.72       22.94      5.60 o 
  -3 -10   8        8.52        6.64      4.12 o 
  -2 -10   8        0.73       -0.26      2.66 o 
  -1 -10   8       59.36       60.29      5.36 o 
   0 -10   8        2.75        1.62      2.16 o 
   1 -10   8       12.35       14.87      2.91 o 
   2 -10   8        4.98        6.55      3.27 o 
   3 -10   8        0.01       -1.00      2.86 o 
   4 -10   8        8.08       10.86      3.75 o 
   5 -10   8       47.11       66.88     12.10 o 
  -5  -9   8       16.34       12.27      3.81 o 
  -4  -9   8        1.07        1.40      3.14 o 
  -3  -9   8       51.47       44.07      6.62 o 
  -2  -9   8        4.46        5.72      2.40 o 
  -1  -9   8       26.85       18.12      2.83 o 
   0  -9   8      118.30      119.27      6.65 o 
   1  -9   8       54.11       49.54      4.55 o 
   2  -9   8        1.18       -0.93      2.97 o 
   3  -9   8        9.15        7.78      3.62 o 
   4  -9   8       39.76       53.79      7.38 o 
   5  -9   8        1.18        4.13     11.12 o 
   6  -9   8       17.23       27.34     11.56 o 
  -6  -8   8        0.50       -2.59      7.08 o 
  -5  -8   8       30.27       32.73      5.17 o 
  -4  -8   8      113.38      105.93      9.79 o 
  -3  -8   8       70.01       55.26      6.66 o 
  -2  -8   8      200.69      186.06      9.00 o 
  -1  -8   8      236.94      222.03     10.81 o 
   0  -8   8       23.78       20.06      3.01 o 
   1  -8   8      232.54      237.25      9.10 o 
   2  -8   8       37.62       50.13      4.20 o 
   3  -8   8       21.90       12.86      4.21 o 
   4  -8   8        2.98        3.41      3.28 o 
   5  -8   8        3.65        2.20      6.75 o 
   6  -8   8       32.94       46.98      8.61 o 
  -6  -7   8        3.07        5.04      3.59 o 
  -5  -7   8        0.01        1.74      3.63 o 
  -4  -7   8       99.43       84.63      7.26 o 
  -3  -7   8       49.81       36.98      4.50 o 
  -2  -7   8        2.56        3.79      2.75 o 
  -1  -7   8      115.18      115.91      5.60 o 
   0  -7   8      441.92      450.79     11.59 o 
   1  -7   8       12.13        9.84      3.04 o 
   2  -7   8       40.85       38.25      4.42 o 
   3  -7   8       23.73       25.75      6.02 o 
   4  -7   8       40.46       35.63      5.71 o 
   5  -7   8        0.05        3.39      5.14 o 
   6  -7   8        2.37       -2.23      7.80 o 
  -6  -6   8        6.45        6.51      2.69 o 
  -5  -6   8        0.76        0.73      2.47 o 
  -4  -6   8       26.93       26.87      3.60 o 
  -3  -6   8        8.39        4.64      1.64 o 
  -2  -6   8        0.00        0.89      2.66 o 
  -1  -6   8      177.28      167.27      6.24 o 
   0  -6   8       46.64       45.49      3.51 o 
   1  -6   8      536.15      562.60     12.52 o 
   2  -6   8       36.40       26.91      2.78 o 
   3  -6   8      134.77      138.73     10.26 o 
   4  -6   8        5.52        9.25      3.54 o 
   5  -6   8       17.87       17.45      3.74 o 
   6  -6   8        3.09        0.62      4.52 o 
   7  -6   8        0.21       14.53     15.42 o 
  -7  -5   8       14.75       13.00      4.13 o 
  -6  -5   8       10.75        8.70      2.78 o 
  -5  -5   8       32.81       29.87      3.82 o 
  -4  -5   8        5.34        6.15      2.96 o 
  -3  -5   8      153.63      153.69      5.86 o 
  -2  -5   8        3.02        1.47      1.48 o 
  -1  -5   8        0.35       -0.64      1.29 o 
   0  -5   8        0.05        3.24      1.45 o 
   1  -5   8        0.02        2.35      1.58 o 
   2  -5   8       14.58       16.55      1.88 o 
   3  -5   8       23.23       23.92      2.48 o 
   4  -5   8        0.30        2.28      2.84 o 
   5  -5   8        4.96        6.78      2.60 o 
   6  -5   8       91.97       96.85     12.41 o 
   7  -5   8        9.18       17.65      5.13 o 
  -7  -4   8        0.01       -1.04      3.02 o 
  -6  -4   8       11.79       10.45      3.94 o 
  -5  -4   8        2.89        3.92      2.19 o 
  -4  -4   8       12.61       13.15      2.11 o 
  -3  -4   8      145.27      135.42      5.33 o 
  -2  -4   8       45.75       58.24      2.94 o 
  -1  -4   8      133.47      144.16      4.80 o 
   0  -4   8      280.38      299.63      7.60 o 
   1  -4   8     1153.79     1102.74     14.25 o 
   2  -4   8       28.50       35.86      3.16 o 
   3  -4   8       19.72       14.64      3.48 o 
   4  -4   8      595.94      608.97     19.15 o 
   5  -4   8       84.06       90.45      7.10 o 
   6  -4   8        6.10       11.89      3.93 o 
   7  -4   8        0.06       -2.34      4.42 o 
  -7  -3   8        5.20        4.52      3.60 o 
  -6  -3   8        9.47        9.63      4.01 o 
  -5  -3   8        2.70        4.86      2.31 o 
  -4  -3   8      201.57      201.61      6.85 o 
  -3  -3   8      229.87      231.26      6.75 o 
  -2  -3   8      531.17      558.41      8.49 o 
  -1  -3   8      726.81      749.72      8.99 o 
   0  -3   8     1054.40     1079.91     14.03 o 
   1  -3   8      109.58      120.07      5.56 o 
   2  -3   8      284.76      274.98      6.15 o 
   3  -3   8       76.58       87.74      5.81 o 
   4  -3   8       92.58      100.21      7.90 o 
   5  -3   8      406.43      421.72     14.93 o 
   6  -3   8        2.51       -1.70      4.59 o 
   7  -3   8       41.83       51.74      8.24 o 
  -7  -2   8       22.85       19.35      4.77 o 
  -6  -2   8        0.00       -2.55      2.81 o 
  -5  -2   8       10.76        9.31      2.19 o 
  -4  -2   8        7.04        8.38      1.51 o 
  -3  -2   8      176.45      174.97      5.25 o 
  -2  -2   8       27.13       28.27      1.85 o 
  -1  -2   8       39.29       39.38      2.89 o 
   0  -2   8      131.38      137.10      3.61 o 
   1  -2   8     1445.85     1500.31     19.13 o 
   2  -2   8      137.66      149.95      5.61 o 
   3  -2   8       48.44       45.46      4.68 o 
   4  -2   8       94.57       82.89      6.73 o 
   5  -2   8      212.35      222.00     12.23 o 
   6  -2   8       48.42       44.48      5.45 o 
   7  -2   8        0.10       -0.82      3.54 o 
  -7  -1   8        1.93        3.98      2.92 o 
  -6  -1   8        8.97        9.42      3.23 o 
  -5  -1   8      131.04      139.81      6.52 o 
  -4  -1   8      134.89      130.35      5.93 o 
  -3  -1   8        0.40        2.26      1.46 o 
  -2  -1   8      565.23      567.08      7.98 o 
  -1  -1   8      562.79      556.66     10.63 o 
   0  -1   8      105.13       94.41      2.91 o 
   1  -1   8      871.11      907.03     12.88 o 
   2  -1   8      342.44      384.95      8.83 o 
   3  -1   8      198.93      219.07     10.09 o 
   4  -1   8      421.59      415.55     14.91 o 
   5  -1   8       29.76       29.16      4.89 o 
   6  -1   8       10.49        6.47      3.06 o 
   7  -1   8       13.53       12.54      4.73 o 
  -7   0   8       28.23       28.04      5.26 o 
  -6   0   8       12.07       14.56      3.77 o 
  -5   0   8        2.08        6.21      3.01 o 
  -4   0   8       19.48       23.56      3.96 o 
  -3   0   8     1158.75     1222.41     16.16 o 
  -2   0   8      802.56      857.43     15.74 o 
  -1   0   8       80.65       69.88      3.32 o 
   0   0   8       68.36       68.68      2.38 o 
   1   0   8     1993.14     2128.60     14.21 o 
   2   0   8       20.52       20.66      2.22 o 
   3   0   8       57.20       59.05      4.06 o 
   4   0   8       57.16       46.28      3.92 o 
   5   0   8        0.44        1.51      2.21 o 
   6   0   8        3.72        2.94      2.45 o 
   7   0   8       11.07        6.80      4.73 o 
  -7   1   8        0.69       -7.08      6.86 o 
  -6   1   8       73.00       66.91      8.50 o 
  -5   1   8       38.19       26.52      3.72 o 
  -4   1   8        3.71        2.23      1.54 o 
  -3   1   8       25.46       26.29      2.65 o 
  -2   1   8       75.76       68.23      4.30 o 
  -1   1   8       13.52       12.65      1.19 o 
   0   1   8     6085.19     6301.34     27.96 o 
   1   1   8     1228.35     1251.04     12.34 o 
   2   1   8      861.35      942.79     10.45 o 
   3   1   8      190.50      198.51      7.50 o 
   4   1   8      445.83      419.13     14.00 o 
   5   1   8       53.94       53.58      7.03 o 
   6   1   8       31.34       26.46      5.97 o 
   7   1   8        5.15        4.51      4.35 o 
  -7   2   8       26.47       15.47      4.55 o 
  -6   2   8        0.01       -2.68      3.54 o 
  -5   2   8        2.94       -1.83      2.36 o 
  -4   2   8       30.72       30.69      2.52 o 
  -3   2   8       82.94       88.29      4.74 o 
  -2   2   8      607.66      623.23     17.55 o 
  -1   2   8       18.68       21.38      3.48 o 
   0   2   8       69.71       62.70      3.50 o 
   1   2   8      219.60      192.08      5.68 o 
   2   2   8      104.89      108.80      4.68 o 
   3   2   8       34.43       28.04      4.05 o 
   4   2   8      171.98      154.47      8.34 o 
   5   2   8       69.31       66.76      6.02 o 
   6   2   8       28.77       36.71      6.26 o 
   7   2   8       56.12       63.88      8.62 o 
  -7   3   8        8.06        2.28      6.39 o 
  -6   3   8       15.87        9.80      4.43 o 
  -5   3   8       20.09       25.71      4.08 o 
  -4   3   8       11.69       12.18      1.84 o 
  -3   3   8       64.64       67.09      4.20 o 
  -2   3   8        0.97        2.49      1.87 o 
  -1   3   8       20.78       20.58      1.87 o 
   0   3   8       33.55       33.81      3.20 o 
   1   3   8       33.05       31.57      2.34 o 
   2   3   8       20.54       11.72      3.70 o 
   3   3   8       78.58       86.49      4.79 o 
   4   3   8      576.60      537.57     15.60 o 
   5   3   8        0.21       -1.38      2.48 o 
   6   3   8       71.94       78.89      8.89 o 
   7   3   8        2.57       -0.77     11.47 o 
  -7   4   8        9.42        6.12      4.19 o 
  -6   4   8        6.49        2.52      4.12 o 
  -5   4   8      170.90      182.73      9.90 o 
  -4   4   8       86.93       86.30      6.46 o 
  -3   4   8       28.13       39.60      5.00 o 
  -2   4   8       13.63        5.88      2.36 o 
  -1   4   8      292.42      281.54      7.03 o 
   0   4   8      242.63      242.35      7.91 o 
   1   4   8        4.72        4.42      2.00 o 
   2   4   8      635.35      658.75     18.60 o 
   3   4   8       21.56       25.77      3.90 o 
   4   4   8      104.83      106.31      7.06 o 
   5   4   8       12.51       10.08      3.45 o 
   6   4   8        2.43       -3.36      4.11 o 
  -7   5   8        3.37        8.29      6.40 o 
  -6   5   8        0.85       -4.98      4.55 o 
  -5   5   8        5.45       -2.34      3.07 o 
  -4   5   8      128.89      134.79      8.32 o 
  -3   5   8      159.29      144.74      6.74 o 
  -2   5   8        0.29        1.96      2.27 o 
  -1   5   8       77.77       80.78      4.31 o 
   0   5   8       21.07       28.23      4.47 o 
   1   5   8       15.71       11.79      3.23 o 
   2   5   8        5.69        5.86      2.02 o 
   3   5   8        3.32        2.54      2.17 o 
   4   5   8       69.41       66.93      5.62 o 
   5   5   8       15.73       11.35      4.67 o 
   6   5   8        4.14       11.44      5.78 o 
  -7   6   8        1.95       -5.39      6.52 o 
  -6   6   8        0.52       -0.11      3.21 o 
  -5   6   8       17.92        8.67      3.39 o 
  -4   6   8      172.86      194.07      9.93 o 
  -3   6   8       26.87       24.71      5.12 o 
  -2   6   8       35.97       35.59      4.34 o 
  -1   6   8      557.66      536.75     12.23 o 
   0   6   8       64.45       68.19      5.44 o 
   1   6   8      133.17      127.32      6.61 o 
   2   6   8       12.07        4.62      4.32 o 
   3   6   8       88.09       94.40      6.85 o 
   4   6   8       11.18       13.54      5.90 o 
   5   6   8        2.77        3.19      5.48 o 
   6   6   8        8.37       11.57     12.64 o 
  -6   7   8        4.00        0.86      3.39 o 
  -5   7   8        6.75        8.06      3.44 o 
  -4   7   8       21.84       13.57      3.20 o 
  -3   7   8        3.41        4.20      2.66 o 
  -2   7   8      283.13      290.15     12.18 o 
  -1   7   8        0.05        4.87      4.07 o 
   0   7   8       38.71       39.06      3.55 o 
   1   7   8       41.51       44.28      4.58 o 
   2   7   8       61.42       56.90      6.62 o 
   3   7   8       24.08       20.09      6.18 o 
   4   7   8        0.40        0.72      5.57 o 
   5   7   8       56.95       66.35     11.80 o 
  -6   8   8        4.99        7.41      4.79 o 
  -5   8   8        1.29        2.12      3.18 o 
  -4   8   8        1.00        1.23      3.09 o 
  -3   8   8        3.67        4.49      2.75 o 
  -2   8   8       98.22       94.38      7.41 o 
  -1   8   8      183.69      180.60      8.21 o 
   0   8   8       56.63       57.05      4.90 o 
   1   8   8       16.05       20.18      4.20 o 
   2   8   8        3.87        2.75      3.01 o 
   3   8   8       51.83       39.09      7.60 o 
   4   8   8       34.24       36.99      8.47 o 
   5   8   8       10.54        5.11      9.94 o 
  -5   9   8       32.54       27.34      9.50 o 
  -4   9   8        6.80        7.85      2.96 o 
  -3   9   8       16.72       17.25      4.18 o 
  -2   9   8       15.92       21.57      4.17 o 
  -1   9   8        6.17        8.25      3.23 o 
   0   9   8      110.35      109.50      8.31 o 
   1   9   8       24.10       26.18      4.77 o 
   2   9   8        0.24        0.69      4.03 o 
   3   9   8       19.92       16.33      6.91 o 
   4   9   8        1.47        0.92      5.39 o 
  -5  10   8       20.56       23.66     13.56 o 
  -4  10   8        0.18        1.98      4.62 o 
  -3  10   8       39.36       42.34      6.36 o 
  -2  10   8        8.85       10.66      3.82 o 
  -1  10   8       75.93       75.80      9.29 o 
   0  10   8       81.01       80.02      9.48 o 
   1  10   8       79.74       73.75      9.03 o 
   2  10   8       25.82       29.44      7.81 o 
   3  10   8        1.23        0.20      6.77 o 
  -4  11   8        5.20       18.32     10.42 o 
  -3  11   8        0.11        3.15      5.71 o 
  -2  11   8       40.89       42.91      9.68 o 
  -1  11   8       21.40       17.29      5.07 o 
   0  11   8      151.35      162.63     13.75 o 
   1  11   8       56.58       62.12      9.01 o 
   2  11   8        6.43       11.84      5.99 o 
  -2  12   8       12.12       13.78      6.36 o 
  -1  12   8       13.23       13.89      5.04 o 
   0  12   8        9.07       17.97      9.53 o 
  -1 -13   9       24.52       24.42      8.19 o 
   0 -13   9        0.93       -4.92      5.75 o 
   1 -13   9        6.99        5.76      5.38 o 
   2 -13   9       13.45       14.80      7.18 o 
  -3 -12   9        2.51       -0.39      3.13 o 
  -2 -12   9       34.02       30.52      4.60 o 
  -1 -12   9       24.13       25.50      4.36 o 
   0 -12   9       10.79       10.57      5.47 o 
   1 -12   9        3.43        6.87      4.43 o 
   2 -12   9       73.46       76.53     12.57 o 
   3 -12   9       15.17       10.52      5.21 o 
  -4 -11   9        0.58        7.05      5.65 o 
  -3 -11   9        3.32        2.27      2.49 o 
  -2 -11   9       14.83       16.36      3.49 o 
  -1 -11   9        9.49        6.95      2.59 o 
   0 -11   9       29.95       29.85      4.58 o 
   1 -11   9      105.04      123.68     11.96 o 
   2 -11   9        4.16        2.00      3.00 o 
   3 -11   9        5.05        4.40      2.94 o 
   4 -11   9       10.86       15.74     11.76 o 
  -4 -10   9       12.03        7.84      3.13 o 
  -3 -10   9        4.36        3.46      2.14 o 
  -2 -10   9        0.60       -0.54      2.59 o 
  -1 -10   9        0.01        0.17      2.34 o 
   0 -10   9       33.62       40.40      5.05 o 
   1 -10   9        2.12        1.81      2.81 o 
   2 -10   9       20.28       18.60      4.53 o 
   3 -10   9        0.99       -4.86      6.69 o 
   4 -10   9        0.17       -2.12      5.87 o 
   5 -10   9        6.91       11.50     14.78 o 
  -5  -9   9       25.00       19.89      4.73 o 
  -4  -9   9       18.36       13.84      3.15 o 
  -3  -9   9       68.76       64.25      5.96 o 
  -2  -9   9        0.05        0.10      2.36 o 
  -1  -9   9        0.88       -1.03      2.24 o 
   0  -9   9        5.45        6.98      2.23 o 
   1  -9   9        9.00       11.93      2.76 o 
   2  -9   9        0.00        2.68      2.67 o 
   3  -9   9       42.51       34.48      6.75 o 
   4  -9   9       19.49       19.69      6.70 o 
   5  -9   9        0.00       -2.70     15.82 o 
  -5  -8   9        1.06       -3.85      2.63 o 
  -4  -8   9       74.83       83.10      6.91 o 
  -3  -8   9        9.95        7.35      2.66 o 
  -2  -8   9       40.34       40.47      4.39 o 
  -1  -8   9      112.60      101.67      5.49 o 
   0  -8   9        5.89        4.32      2.14 o 
   1  -8   9        3.81        2.13      3.22 o 
   2  -8   9        5.53        9.14      2.76 o 
   3  -8   9        0.14       -0.92      2.60 o 
   4  -8   9       17.48       21.69      5.10 o 
   5  -8   9        9.78        6.28      8.76 o 
   6  -8   9       44.04       45.88      9.47 o 
  -6  -7   9        9.01       11.70      4.23 o 
  -5  -7   9       17.88       13.97      2.89 o 
  -4  -7   9        0.00       -1.84      2.77 o 
  -3  -7   9       11.09       11.57      2.44 o 
  -2  -7   9       11.54        9.09      2.19 o 
  -1  -7   9       91.54       84.04      4.85 o 
   0  -7   9       13.76       17.65      3.69 o 
   1  -7   9       34.50       27.25      2.95 o 
   2  -7   9       83.60       71.21      7.59 o 
   3  -7   9       10.60       12.14      3.61 o 
   4  -7   9        1.06        0.38      2.99 o 
   5  -7   9        3.52        2.44      3.75 o 
   6  -7   9       10.36       -1.00      5.33 o 
  -6  -6   9        0.00        0.74      3.02 o 
  -5  -6   9       22.19       27.49      3.88 o 
  -4  -6   9       96.31       98.70      6.71 o 
  -3  -6   9       33.17       34.18      3.18 o 
  -2  -6   9       40.54       43.47      3.89 o 
  -1  -6   9       75.41       72.67      4.78 o 
   0  -6   9      244.16      234.91      7.35 o 
   1  -6   9       81.54       77.42      5.03 o 
   2  -6   9      225.48      226.56      9.59 o 
   3  -6   9      361.78      385.97     12.96 o 
   4  -6   9        0.45        4.47      2.68 o 
   5  -6   9        8.96       10.99      3.46 o 
   6  -6   9        0.29       -9.67      6.45 o 
   7  -6   9        7.07        9.87      6.44 o 
  -7  -5   9        2.57       -4.15      4.14 o 
  -6  -5   9        1.12        1.89      2.33 o 
  -5  -5   9       47.42       42.37      4.64 o 
  -4  -5   9       30.64       32.24      3.70 o 
  -3  -5   9       36.82       31.63      3.24 o 
  -2  -5   9       79.15       88.39      4.51 o 
  -1  -5   9      135.95      129.94      5.05 o 
   0  -5   9       19.41       21.04      2.23 o 
   1  -5   9        0.36        3.67      1.93 o 
   2  -5   9       29.00       28.51      3.54 o 
   3  -5   9        8.48       15.51      3.69 o 
   4  -5   9      115.75      122.99      9.45 o 
   5  -5   9        0.34        1.13      2.57 o 
   6  -5   9       25.17       10.00      6.58 o 
   7  -5   9        6.19        7.33      4.48 o 
  -7  -4   9       12.60        8.28      3.80 o 
  -6  -4   9        9.06        3.47      2.94 o 
  -5  -4   9      113.59      117.63      7.27 o 
  -4  -4   9      174.35      170.07      6.39 o 
  -3  -4   9        0.10        0.79      1.30 o 
  -2  -4   9       73.80       79.92      3.57 o 
  -1  -4   9        0.56        2.78      1.30 o 
   0  -4   9       58.22       56.44      3.38 o 
   1  -4   9      286.31      263.90      8.23 o 
   2  -4   9       41.31       48.01      5.16 o 
   3  -4   9      427.91      425.96     13.04 o 
   4  -4   9      142.13      134.49     11.91 o 
   5  -4   9       43.53       42.49      5.53 o 
   6  -4   9        2.15        3.99      6.65 o 
   7  -4   9        6.60       -0.27      3.30 o 
  -7  -3   9        1.25        0.04      2.51 o 
  -6  -3   9       28.15       25.34      5.20 o 
  -5  -3   9       93.88      101.92      6.61 o 
  -4  -3   9       35.92       38.68      3.16 o 
  -3  -3   9     1064.12     1104.31     15.13 o 
  -2  -3   9      162.65      143.29      4.36 o 
  -1  -3   9      245.45      232.76      4.29 o 
   0  -3   9      702.23      678.39     11.32 o 
   1  -3   9       31.05       29.24      2.71 o 
   2  -3   9       52.12       51.34      3.63 o 
   3  -3   9      429.30      415.72     12.66 o 
   4  -3   9     1103.36     1133.79     26.48 o 
   5  -3   9       86.39       84.37      7.76 o 
   6  -3   9        3.63        3.70      3.61 o 
   7  -3   9       13.02        9.47      8.95 o 
  -7  -2   9        4.67        8.06      3.67 o 
  -6  -2   9        3.11        1.31      2.41 o 
  -5  -2   9       50.29       55.07      5.21 o 
  -4  -2   9      528.73      542.53     11.31 o 
  -3  -2   9       25.18       29.62      2.29 o 
  -2  -2   9      405.49      388.08      6.30 o 
  -1  -2   9       11.64       10.67      1.70 o 
   0  -2   9        4.96        4.59      1.47 o 
   1  -2   9       86.78       76.22      4.17 o 
   2  -2   9      354.67      369.39      9.18 o 
   3  -2   9      139.08      131.45      7.20 o 
   4  -2   9      454.11      440.78     16.13 o 
   5  -2   9      109.33      131.66      9.82 o 
   6  -2   9        5.40        3.03      2.22 o 
   7  -2   9       12.25       15.61      3.84 o 
  -7  -1   9        3.66        1.76      2.92 o 
  -6  -1   9       93.34       94.17      8.89 o 
  -5  -1   9      107.67      124.91      6.31 o 
  -4  -1   9      130.88      136.95      6.29 o 
  -3  -1   9      373.22      352.98     11.02 o 
  -2  -1   9       56.31       51.31      2.58 o 
  -1  -1   9       18.26       24.17      2.56 o 
   0  -1   9        1.66        1.16      1.25 o 
   1  -1   9      260.73      256.81      6.30 o 
   2  -1   9      254.06      291.38      7.35 o 
   3  -1   9      101.16      114.08      7.43 o 
   4  -1   9       31.35       33.31      3.93 o 
   5  -1   9      321.69      296.82     15.29 o 
   6  -1   9        1.67        0.51      4.00 o 
   7  -1   9        0.05       -1.79      3.49 o 
  -7   0   9        2.53        0.98      3.19 o 
  -6   0   9       18.89       29.83      5.26 o 
  -5   0   9        4.72        8.71      3.14 o 
  -4   0   9       16.89       13.14      4.04 o 
  -3   0   9      967.37      990.36     15.07 o 
  -2   0   9       54.54       54.97      2.93 o 
  -1   0   9      213.04      243.46      6.69 o 
   0   0   9      689.60      703.41      8.19 o 
   1   0   9      128.78      161.96      4.37 o 
   2   0   9        6.66        4.05      1.16 o 
   3   0   9       13.95       16.80      2.36 o 
   4   0   9      305.68      319.43     10.31 o 
   5   0   9       57.06       58.36      5.99 o 
   6   0   9        0.44       -0.54      2.19 o 
   7   0   9       54.10       63.45     10.79 o 
  -7   1   9        4.63      -11.25      9.26 o 
  -6   1   9       38.09       33.31      4.24 o 
  -5   1   9       12.59        3.16      4.13 o 
  -4   1   9       14.10       15.06      3.07 o 
  -3   1   9       86.35       78.00      4.61 o 
  -2   1   9       13.63       12.31      1.62 o 
  -1   1   9       37.96       41.61      2.05 o 
   0   1   9        5.63        6.73      3.73 o 
   1   1   9      733.89      777.02      9.13 o 
   2   1   9       17.29       16.00      2.12 o 
   3   1   9      520.97      465.05     11.69 o 
   4   1   9      155.45      154.96      7.51 o 
   5   1   9      239.37      222.42     11.28 o 
   6   1   9       54.80       60.46      6.48 o 
   7   1   9        6.01        9.01      3.92 o 
  -7   2   9        4.09       -1.97      4.68 o 
  -6   2   9        5.80        5.44      2.80 o 
  -5   2   9       30.55       30.86      4.54 o 
  -4   2   9        5.76        4.71      1.94 o 
  -3   2   9       50.19       55.07      3.89 o 
  -2   2   9       33.27       37.34      3.29 o 
  -1   2   9      104.28       86.30      3.56 o 
   0   2   9     1637.27     1812.15     17.70 o 
   1   2   9     1596.81     1655.23     20.51 o 
   2   2   9      227.73      242.51      7.69 o 
   3   2   9       72.01       60.93      4.22 o 
   4   2   9      125.60      124.93      7.77 o 
   5   2   9        4.78        2.51      2.17 o 
   6   2   9        5.49        5.18      3.22 o 
   7   2   9        0.41        1.91      5.06 o 
  -7   3   9        2.93        3.06      7.06 o 
  -6   3   9       34.45       38.05      7.57 o 
  -5   3   9       10.31       12.80      3.14 o 
  -4   3   9       16.48        9.48      4.17 o 
  -3   3   9       23.60       25.53      3.04 o 
  -2   3   9      156.13      157.58      6.50 o 
  -1   3   9      269.63      256.88      6.24 o 
   0   3   9       53.68       56.83      4.24 o 
   1   3   9      201.45      193.61      5.30 o 
   2   3   9      216.33      196.06     11.68 o 
   3   3   9      778.50      817.23     14.72 o 
   4   3   9       42.47       34.12      3.95 o 
   5   3   9        0.09        1.90      2.23 o 
   6   3   9       73.68       80.90      9.20 o 
  -7   4   9        6.98        1.97      4.01 o 
  -6   4   9        0.03       -1.75      2.51 o 
  -5   4   9        1.28       -0.41      2.55 o 
  -4   4   9       14.17        7.88      3.13 o 
  -3   4   9       27.98       29.40      6.13 o 
  -2   4   9      125.73      139.06      7.46 o 
  -1   4   9      154.84      144.75      5.11 o 
   0   4   9      432.25      413.27      7.93 o 
   1   4   9        0.04       -0.57      0.79 o 
   2   4   9        2.22        5.19      1.64 o 
   3   4   9      610.16      619.52     16.48 o 
   4   4   9      248.37      251.37     11.06 o 
   5   4   9        0.06        0.15      3.23 o 
   6   4   9        2.03        3.59      3.52 o 
  -7   5   9        0.81        2.39      5.48 o 
  -6   5   9        0.13       -2.35      2.60 o 
  -5   5   9       81.13       78.21      7.33 o 
  -4   5   9       65.10       67.31      8.31 o 
  -3   5   9       14.29       18.38      3.56 o 
  -2   5   9        3.62        4.49      3.40 o 
  -1   5   9      637.46      651.23     11.64 o 
   0   5   9      396.34      387.32     10.90 o 
   1   5   9       23.67       20.43      3.63 o 
   2   5   9        0.36       -0.92      1.86 o 
   3   5   9       34.75       45.64      5.80 o 
   4   5   9       43.60       41.52      4.69 o 
   5   5   9        1.93        0.55      3.90 o 
   6   5   9       46.16       55.29     10.23 o 
  -6   6   9       56.44       59.63      7.22 o 
  -5   6   9        0.02       -1.79      2.69 o 
  -4   6   9      217.94      223.76     10.06 o 
  -3   6   9       39.59       40.22      4.54 o 
  -2   6   9      427.24      420.82     13.74 o 
  -1   6   9       77.08       83.86      4.81 o 
   0   6   9       32.08       28.89      3.61 o 
   1   6   9       90.05       76.47      6.68 o 
   2   6   9       38.51       35.64      6.04 o 
   3   6   9       71.03       73.22      6.37 o 
   4   6   9       49.88       57.31     10.30 o 
   5   6   9       15.53       15.62      5.59 o 
  -6   7   9        3.65        3.26      3.89 o 
  -5   7   9      149.22      129.77     10.00 o 
  -4   7   9        1.36       -2.61      3.93 o 
  -3   7   9        2.02        0.57      2.50 o 
  -2   7   9      476.52      457.90     15.19 o 
  -1   7   9      510.98      501.52     12.60 o 
   0   7   9        0.86       -1.85      2.59 o 
   1   7   9       59.91       57.92      7.09 o 
   2   7   9        2.85        1.09      3.12 o 
   3   7   9       68.44       59.34      7.13 o 
   4   7   9        2.52        1.31      5.39 o 
   5   7   9       73.59       90.11     13.56 o 
  -6   8   9        3.46        5.72      5.29 o 
  -5   8   9       16.95       18.44      4.59 o 
  -4   8   9        9.05        6.78      3.86 o 
  -3   8   9       25.66       18.27      4.32 o 
  -2   8   9       13.06       12.98      3.14 o 
  -1   8   9       38.81       38.54      4.10 o 
   0   8   9      164.15      169.24      8.34 o 
   1   8   9       36.24       40.78      5.35 o 
   2   8   9       11.93        8.16      3.21 o 
   3   8   9        0.62        0.82      4.58 o 
   4   8   9        0.19       -6.40      5.95 o 
  -5   9   9        7.26       15.60      4.22 o 
  -4   9   9       16.76       16.35      3.55 o 
  -3   9   9       38.15       35.86      5.45 o 
  -2   9   9        0.76        3.47      5.05 o 
  -1   9   9       20.08       19.45      4.42 o 
   0   9   9       37.26       30.98      4.73 o 
   1   9   9        1.67        5.57      3.27 o 
   2   9   9        0.01        3.40      3.40 o 
   3   9   9       35.25       22.86     11.45 o 
   4   9   9        8.02        5.13      6.14 o 
  -4  10   9       10.31        8.54      7.32 o 
  -3  10   9       16.10       16.64      6.25 o 
  -2  10   9       16.21       19.39      5.34 o 
  -1  10   9       85.20       89.13     10.15 o 
   0  10   9        5.66        6.40      6.53 o 
   1  10   9        2.34        1.50      3.49 o 
   2  10   9        4.13        5.03      5.93 o 
   3  10   9        0.05       -0.49     11.93 o 
  -3  11   9       31.76       47.59      8.94 o 
  -2  11   9        9.75       15.41      6.96 o 
  -1  11   9        1.60        0.55      5.15 o 
   0  11   9      164.84      180.98     14.72 o 
   1  11   9        2.79        3.05      3.63 o 
   2  11   9        1.07        6.87     11.13 o 
  -1  12   9       13.61       15.00      5.27 o 
   0  12   9       32.25       38.72      8.32 o 
   0 -13  10       38.62       36.40      8.61 o 
   1 -13  10       22.04       25.16      6.88 o 
  -2 -12  10        1.94        3.66      2.77 o 
  -1 -12  10        0.01        1.63      2.36 o 
   0 -12  10        2.65       -0.05      4.27 o 
   1 -12  10       12.76       12.77      4.98 o 
   2 -12  10       36.99       40.10      9.61 o 
   3 -12  10        8.90        5.09      5.37 o 
  -3 -11  10       27.26       30.11      5.56 o 
  -2 -11  10        0.00        0.44      2.66 o 
  -1 -11  10        1.87       -0.04      2.14 o 
   0 -11  10       37.36       40.60      5.33 o 
   1 -11  10       40.86       52.11      8.48 o 
   2 -11  10        1.34        1.04      3.56 o 
   3 -11  10        1.10       -0.90      5.45 o 
   4 -11  10        2.94        4.57     14.34 o 
  -4 -10  10        8.29       10.94      3.74 o 
  -3 -10  10        2.68        0.63      2.83 o 
  -2 -10  10        0.04       -1.68      2.36 o 
  -1 -10  10        4.05        3.97      2.42 o 
   0 -10  10       58.38       58.03      6.12 o 
   1 -10  10        1.26        0.34      2.41 o 
   2 -10  10        5.59        4.37      2.88 o 
   3 -10  10        4.03        1.83      3.38 o 
   4 -10  10        4.55       -0.53      3.46 o 
   5 -10  10       15.00       12.12     14.33 o 
  -5  -9  10        5.06        0.52      4.37 o 
  -4  -9  10       87.16      107.64      8.24 o 
  -3  -9  10       32.03       31.05      4.17 o 
  -2  -9  10        8.57        8.56      2.49 o 
  -1  -9  10       13.98       13.29      2.67 o 
   0  -9  10        0.96        0.96      2.25 o 
   1  -9  10      109.46      116.86      6.99 o 
   2  -9  10       65.24       61.95      7.66 o 
   3  -9  10        9.34        5.14      3.39 o 
   4  -9  10        1.43        0.37      3.02 o 
   5  -9  10        1.25       -1.27     12.82 o 
  -5  -8  10       12.34       10.52      3.85 o 
  -4  -8  10       79.65       95.35      7.37 o 
  -3  -8  10       57.11       62.90      5.57 o 
  -2  -8  10       45.19       40.51      4.30 o 
  -1  -8  10        2.08        2.00      2.11 o 
   0  -8  10      134.14      132.90      7.08 o 
   1  -8  10       30.69       24.21      2.90 o 
   2  -8  10        0.00        4.37      3.52 o 
   3  -8  10      109.72       86.47     10.43 o 
   4  -8  10       10.21       16.09      4.51 o 
   5  -8  10       59.86       76.26     11.70 o 
   6  -8  10       18.65       19.19      7.12 o 
  -6  -7  10       35.33       36.80      8.78 o 
  -5  -7  10        5.59        2.02      2.75 o 
  -4  -7  10        2.74        1.09      1.92 o 
  -3  -7  10       25.91       18.78      2.96 o 
  -2  -7  10        3.73        4.23      2.11 o 
  -1  -7  10      219.22      211.42      7.53 o 
   0  -7  10      140.43      134.50      6.94 o 
   1  -7  10       18.48       21.63      3.02 o 
   2  -7  10        1.57       -3.97      2.92 o 
   3  -7  10       16.51       20.24      5.30 o 
   4  -7  10       78.69       73.65      8.13 o 
   5  -7  10        1.91        1.83      2.69 o 
   6  -7  10       32.22       45.76      9.14 o 
  -6  -6  10        4.38        3.93      5.00 o 
  -5  -6  10       62.99       67.86      6.09 o 
  -4  -6  10        3.75        3.46      2.05 o 
  -3  -6  10        2.82        1.50      1.68 o 
  -2  -6  10        3.01        0.90      1.63 o 
  -1  -6  10       24.66       22.73      2.75 o 
   0  -6  10      152.35      147.13      6.22 o 
   1  -6  10       10.04        8.62      2.31 o 
   2  -6  10        0.06       -1.15      2.65 o 
   3  -6  10        0.20        4.94      7.47 o 
   4  -6  10        3.62        4.57      3.09 o 
   5  -6  10        6.06        7.84      3.24 o 
   6  -6  10        2.09       -6.61      6.08 o 
  -6  -5  10       10.13        5.90      3.19 o 
  -5  -5  10        3.74        1.94      2.05 o 
  -4  -5  10      125.35      128.78      7.35 o 
  -3  -5  10       10.30       10.42      2.10 o 
  -2  -5  10       39.50       41.28      2.90 o 
  -1  -5  10        0.82        2.18      1.57 o 
   0  -5  10       10.96       10.32      2.74 o 
   1  -5  10       12.20       14.97      3.00 o 
   2  -5  10        6.55        7.58      2.70 o 
   3  -5  10      634.25      619.10     16.69 o 
   4  -5  10       16.62       25.75      4.90 o 
   5  -5  10        9.27       10.94      3.43 o 
   6  -5  10        4.11       -8.27     15.02 o 
   7  -5  10        0.04        3.06      5.29 o 
  -7  -4  10        2.13        1.93      4.20 o 
  -6  -4  10        1.09        1.47      2.89 o 
  -5  -4  10        0.06        0.27      2.05 o 
  -4  -4  10       15.18       19.53      2.63 o 
  -3  -4  10       87.56       90.16      4.61 o 
  -2  -4  10      262.26      265.69      7.14 o 
  -1  -4  10      144.19      152.21      4.57 o 
   0  -4  10       25.19       26.78      2.58 o 
   1  -4  10       54.73       63.87      4.50 o 
   2  -4  10        2.16        1.59      3.78 o 
   3  -4  10      681.95      688.05     17.13 o 
   4  -4  10      101.48       93.97      8.49 o 
   5  -4  10      170.66      170.54     11.59 o 
   6  -4  10        1.25        6.01      4.22 o 
   7  -4  10        4.92        5.58      4.38 o 
  -7  -3  10        5.11        4.05      4.01 o 
  -6  -3  10       21.08       19.61      4.78 o 
  -5  -3  10      103.71      112.81      6.84 o 
  -4  -3  10      118.70      121.37      5.60 o 
  -3  -3  10      271.52      275.12      6.87 o 
  -2  -3  10      114.12      109.92      3.71 o 
  -1  -3  10      500.82      453.08     13.70 o 
   0  -3  10       73.26       75.72      3.33 o 
   1  -3  10       90.58       98.06      5.06 o 
   2  -3  10        0.97        7.70      3.25 o 
   3  -3  10      323.31      283.22      7.99 o 
   4  -3  10      143.59      138.56      9.39 o 
   5  -3  10       30.13       27.04      4.47 o 
   6  -3  10        1.56        2.38      2.77 o 
   7  -3  10        0.13       -1.16      3.47 o 
  -7  -2  10        2.01        4.40      3.59 o 
  -6  -2  10        0.13        3.96      2.81 o 
  -5  -2  10       19.46       23.81      3.71 o 
  -4  -2  10      194.85      187.90      7.72 o 
  -3  -2  10       44.47       47.27      3.87 o 
  -2  -2  10       12.42        7.83      2.13 o 
  -1  -2  10      111.68      121.21      5.59 o 
   0  -2  10       77.03       61.46      2.97 o 
   1  -2  10       11.33       17.32      2.28 o 
   2  -2  10       59.43       54.24      3.96 o 
   3  -2  10      229.54      220.15      7.53 o 
   4  -2  10       23.22       13.52      3.02 o 
   5  -2  10        0.35        4.19      3.75 o 
   6  -2  10        0.11        0.79      2.58 o 
   7  -2  10        0.40       -1.59      3.35 o 
  -7  -1  10        9.05       10.93      3.83 o 
  -6  -1  10        4.48        7.10      4.86 o 
  -5  -1  10        0.31       -0.62      1.93 o 
  -4  -1  10       13.68       10.44      3.44 o 
  -3  -1  10      122.41      124.13      4.89 o 
  -2  -1  10       38.86       38.19      2.29 o 
  -1  -1  10       25.60       30.85      4.11 o 
   0  -1  10      748.48      631.61     25.97 o 
   1  -1  10       20.98       18.26      2.32 o 
   2  -1  10      404.75      385.81      8.73 o 
   3  -1  10       10.81        6.81      1.83 o 
   4  -1  10       54.49       56.73      5.19 o 
   5  -1  10        1.61        2.22      4.29 o 
   6  -1  10       27.26       22.70      4.97 o 
   7  -1  10       61.48       73.98      9.44 o 
  -7   0  10        0.24       -5.92      4.93 o 
  -6   0  10       59.22       49.24      6.58 o 
  -5   0  10       28.79       24.14      5.31 o 
  -4   0  10        8.26        2.68      3.17 o 
  -3   0  10        6.94        8.69      1.73 o 
  -2   0  10      154.45      154.41      4.34 o 
  -1   0  10       18.48       17.55      2.21 o 
   0   0  10      143.43      153.45      4.10 o 
   1   0  10      719.30      847.93     10.53 o 
   2   0  10       84.70       70.51      3.60 o 
   3   0  10      489.69      497.40     13.71 o 
   4   0  10      780.68      810.55     23.61 o 
   5   0  10       19.01       24.25      4.04 o 
   6   0  10        3.22        4.06      2.26 o 
   7   0  10       22.03       30.48      8.25 o 
  -7   1  10        0.25      -16.22     10.81 o 
  -6   1  10       12.41        8.75      3.21 o 
  -5   1  10       17.52       10.52      3.40 o 
  -4   1  10       78.35       72.76      5.40 o 
  -3   1  10      131.34      148.24      5.85 o 
  -2   1  10       67.93       65.92      3.97 o 
  -1   1  10        0.55        0.21      1.22 o 
   0   1  10      349.13      380.02      6.96 o 
   1   1  10       20.08       20.48      1.70 o 
   2   1  10      176.87      185.65      6.05 o 
   3   1  10       67.35       75.37      4.98 o 
   4   1  10       31.86       29.10      3.58 o 
   5   1  10       15.02       11.67      3.09 o 
   6   1  10       42.25       48.01      6.14 o 
   7   1  10       58.84       73.30      9.76 o 
  -7   2  10       18.75        5.70      5.94 o 
  -6   2  10        4.78        7.21      3.15 o 
  -5   2  10       83.87       88.97      7.22 o 
  -4   2  10        0.23        2.07      5.24 o 
  -3   2  10       85.30      101.81      6.18 o 
  -2   2  10        9.01        9.17      2.30 o 
  -1   2  10     1214.10     1282.99     15.85 o 
   0   2  10       29.80       36.18      2.60 o 
   1   2  10      678.18      644.09     13.35 o 
   2   2  10      570.11      549.32     15.12 o 
   3   2  10      414.51      397.64     13.09 o 
   4   2  10       20.47       16.53      3.13 o 
   5   2  10        6.68        7.20      2.86 o 
   6   2  10        1.68        5.24      3.62 o 
   7   2  10       32.52       41.87     12.30 o 
  -7   3  10        4.55        2.34      6.30 o 
  -6   3  10       34.04       39.60     10.20 o 
  -5   3  10        9.97        8.37      3.03 o 
  -4   3  10        9.37       11.20      2.74 o 
  -3   3  10       14.45       11.90      2.98 o 
  -2   3  10       47.11       45.72      4.37 o 
  -1   3  10      940.75     1025.24     17.67 o 
   0   3  10      610.05      630.71     12.46 o 
   1   3  10       99.12      102.57      5.88 o 
   2   3  10      183.62      166.40      6.69 o 
   3   3  10      663.00      683.03     17.54 o 
   4   3  10       14.15       10.34      2.53 o 
   5   3  10       92.54       97.63      7.65 o 
   6   3  10       14.32       14.55      4.27 o 
  -7   4  10        0.14       -6.60      9.90 o 
  -6   4  10        2.51        4.14      3.62 o 
  -5   4  10       20.67       18.07      4.08 o 
  -4   4  10       10.99       12.57      3.23 o 
  -3   4  10        9.29        8.13      2.96 o 
  -2   4  10      159.68      176.90      8.45 o 
  -1   4  10      314.90      296.37      7.34 o 
   0   4  10      210.35      216.83      8.02 o 
   1   4  10       85.35       66.48      5.96 o 
   2   4  10       53.39       48.17      4.58 o 
   3   4  10       24.16       29.02      4.56 o 
   4   4  10      203.41      210.05     10.55 o 
   5   4  10        1.40        2.88      3.04 o 
   6   4  10       43.21       55.72     10.00 o 
  -7   5  10        4.45        7.37      6.14 o 
  -6   5  10        0.00       -4.61      3.07 o 
  -5   5  10       21.26       17.55      6.42 o 
  -4   5  10       36.43       34.54      5.53 o 
  -3   5  10      144.25      155.35      8.97 o 
  -2   5  10      199.24      196.58      9.23 o 
  -1   5  10       89.44       86.16      4.37 o 
   0   5  10       19.38       19.39      2.73 o 
   1   5  10       44.85       36.45      3.21 o 
   2   5  10      241.95      221.77     12.18 o 
   3   5  10       52.73       60.55      5.82 o 
   4   5  10        0.87       -0.44      2.04 o 
   5   5  10        3.98        1.40      3.74 o 
   6   5  10        2.17        4.83      4.17 o 
  -6   6  10       86.81       84.43      8.56 o 
  -5   6  10        8.96        7.45      4.11 o 
  -4   6  10       16.94       21.70      4.21 o 
  -3   6  10       12.83       13.02      2.82 o 
  -2   6  10      383.72      380.25     13.26 o 
  -1   6  10        1.69        1.97      2.88 o 
   0   6  10       52.93       46.30      4.68 o 
   1   6  10        1.15       -0.29      2.75 o 
   2   6  10      232.32      226.89     13.00 o 
   3   6  10       24.84       20.61      4.42 o 
   4   6  10       58.35       58.46     11.37 o 
   5   6  10        7.21        9.07      5.38 o 
  -6   7  10       37.61       41.31      6.56 o 
  -5   7  10       94.60       98.34      8.89 o 
  -4   7  10        0.01        3.19      3.03 o 
  -3   7  10       18.50       17.26      4.12 o 
  -2   7  10        4.02       11.55      3.42 o 
  -1   7  10       69.27       66.91      4.92 o 
   0   7  10       47.12       38.16      4.82 o 
   1   7  10      552.58      517.13     20.09 o 
   2   7  10      448.98      425.29     18.68 o 
   3   7  10       35.67       32.79      5.44 o 
   4   7  10        6.00        1.98      5.56 o 
   5   7  10       67.40      106.03     14.74 o 
  -5   8  10        7.84        9.87      3.40 o 
  -4   8  10        0.57       -3.40      3.41 o 
  -3   8  10       11.66        9.07      2.54 o 
  -2   8  10      126.13      118.22      7.61 o 
  -1   8  10        1.56        0.22      2.92 o 
   0   8  10      146.40      132.79      8.32 o 
   1   8  10        3.09        7.00      3.26 o 
   2   8  10       85.25       87.60      8.99 o 
   3   8  10        0.17        0.73      5.39 o 
   4   8  10        1.05       -1.84      5.30 o 
  -5   9  10        2.06        3.46      5.27 o 
  -4   9  10       13.35       13.94      5.19 o 
  -3   9  10       15.02       20.78      5.83 o 
  -2   9  10        1.00       -3.45      3.18 o 
  -1   9  10       29.84       29.26      4.52 o 
   0   9  10       48.42       37.88      5.30 o 
   1   9  10       11.94       11.53      3.71 o 
   2   9  10       25.58       17.87      4.82 o 
   3   9  10       17.67       17.93      7.31 o 
   4   9  10        1.28        4.21      4.90 o 
  -4  10  10       40.28       44.34      8.20 o 
  -3  10  10        6.43       11.55      4.74 o 
  -2  10  10        1.39        4.93      3.99 o 
  -1  10  10        2.32        2.20      3.87 o 
   0  10  10        8.33        7.37      4.17 o 
   1  10  10        6.20        3.44      4.49 o 
   2  10  10        0.59        7.20      9.38 o 
   3  10  10        0.14       -1.41      9.41 o 
  -3  11  10       61.89       74.37     13.21 o 
  -2  11  10        3.46        7.94      6.13 o 
  -1  11  10       56.04       46.59      7.72 o 
   0  11  10        6.43       20.07      6.13 o 
   1  11  10       23.94       18.17      6.90 o 
   2  11  10        0.35      -15.05     10.03 o 
  -2 -12  11       17.98       17.82      4.93 o 
  -1 -12  11        1.42        1.43      3.36 o 
   0 -12  11       39.17       46.01      7.95 o 
   1 -12  11        3.37        4.35      4.23 o 
   2 -12  11        6.56        7.55      7.70 o 
   3 -12  11        0.58        0.84      4.64 o 
  -3 -11  11       63.38       78.84      9.92 o 
  -2 -11  11        8.39        8.23      3.41 o 
  -1 -11  11        1.38        3.97      2.53 o 
   0 -11  11       61.65       68.19      6.52 o 
   1 -11  11        4.49       10.61      6.59 o 
   2 -11  11        5.35        5.64      3.22 o 
   3 -11  11        0.13       -9.09      8.20 o 
   4 -11  11        3.14        4.93     13.16 o 
  -4 -10  11       16.35       18.41      5.25 o 
  -3 -10  11       16.03       13.00      3.41 o 
  -2 -10  11       16.26       14.43      3.14 o 
  -1 -10  11        0.49        0.50      1.98 o 
   0 -10  11        0.80        4.05      2.95 o 
   1 -10  11       22.36       20.69      3.31 o 
   2 -10  11        0.02       -0.90      3.26 o 
   3 -10  11       14.59       14.47      5.02 o 
   4 -10  11        8.96        4.64      4.34 o 
   5 -10  11        7.14       -0.33      8.18 o 
  -5  -9  11       70.25       83.04     17.26 o 
  -4  -9  11        0.01       -1.68      3.06 o 
  -3  -9  11       11.29       13.17      2.68 o 
  -2  -9  11       42.41       38.19      4.52 o 
  -1  -9  11        6.78        4.20      2.47 o 
   0  -9  11        2.82        3.78      2.63 o 
   1  -9  11       52.74       52.80      4.78 o 
   2  -9  11      111.39       94.86     11.39 o 
   3  -9  11        9.32       12.14      5.02 o 
   4  -9  11        0.06        2.09      4.58 o 
   5  -9  11       17.40       25.68      9.54 o 
  -5  -8  11       52.85       56.52      8.61 o 
  -4  -8  11       71.87       85.06      8.09 o 
  -3  -8  11        1.67        1.43      3.01 o 
  -2  -8  11       28.67       26.82      3.68 o 
  -1  -8  11       51.34       46.69      4.00 o 
   0  -8  11      201.96      194.91      8.72 o 
   1  -8  11       50.76       47.32      4.60 o 
   2  -8  11       59.42       60.68      6.38 o 
   3  -8  11       62.07       45.55      7.91 o 
   4  -8  11        3.21        7.65      3.68 o 
   5  -8  11       16.75       29.83      9.84 o 
   6  -8  11       28.34       48.02     14.21 o 
  -5  -7  11       21.75       29.40      6.04 o 
  -4  -7  11       16.54       16.39      3.14 o 
  -3  -7  11       58.52       53.04      5.01 o 
  -2  -7  11       76.35       66.15      5.12 o 
  -1  -7  11        9.72       10.99      2.39 o 
   0  -7  11       81.53       81.32      5.26 o 
   1  -7  11        1.37        1.89      2.43 o 
   2  -7  11      449.13      393.95     14.06 o 
   3  -7  11       55.69       45.74      7.88 o 
   4  -7  11       43.63       40.92      6.69 o 
   5  -7  11       19.88       24.03      5.25 o 
   6  -7  11        1.96        3.03      4.21 o 
  -6  -6  11        0.04        0.25      4.54 o 
  -5  -6  11       16.61       18.20      3.98 o 
  -4  -6  11       97.64      101.55      6.81 o 
  -3  -6  11        3.20        2.67      1.40 o 
  -2  -6  11       13.61       14.67      2.15 o 
  -1  -6  11        2.92        4.63      2.19 o 
   0  -6  11       53.10       53.54      3.50 o 
   1  -6  11        5.57        8.55      2.62 o 
   2  -6  11        7.09        9.30      2.66 o 
   3  -6  11      211.82      208.57     10.42 o 
   4  -6  11        4.56        8.64      3.50 o 
   5  -6  11        0.08        2.57      2.62 o 
   6  -6  11        3.67       -0.68      4.45 o 
  -6  -5  11        0.93        0.32      3.13 o 
  -5  -5  11       97.24       99.54      8.13 o 
  -4  -5  11        8.50       11.13      2.54 o 
  -3  -5  11        1.51        3.06      1.36 o 
  -2  -5  11        2.40        2.72      1.36 o 
  -1  -5  11        1.22        3.56      2.37 o 
   0  -5  11       46.10       43.74      3.41 o 
   1  -5  11        0.66        6.19      3.05 o 
   2  -5  11      271.23      263.71     12.57 o 
   3  -5  11       52.91       51.46      5.68 o 
   4  -5  11        0.12        2.95      4.51 o 
   5  -5  11       15.15       14.68      5.09 o 
   6  -5  11       15.28        9.23      5.82 o 
  -7  -4  11        0.05        1.76      3.83 o 
  -6  -4  11        0.27        1.42      3.60 o 
  -5  -4  11        1.35        4.60      2.41 o 
  -4  -4  11      121.44      122.28      6.80 o 
  -3  -4  11       30.20       30.07      2.29 o 
  -2  -4  11      154.36      147.37      5.27 o 
  -1  -4  11       61.32       55.32      3.10 o 
   0  -4  11        0.58        2.95      1.91 o 
   1  -4  11      102.12      101.43      4.82 o 
   2  -4  11       43.91       48.77      4.22 o 
   3  -4  11       13.26       10.55      2.27 o 
   4  -4  11        7.34        5.11      3.38 o 
   5  -4  11      163.63      162.76     11.65 o 
   6  -4  11        2.58        6.63      4.99 o 
   7  -4  11        5.80        9.59      6.62 o 
  -7  -3  11        6.92       13.26      6.19 o 
  -6  -3  11        0.09        1.38      3.52 o 
  -5  -3  11        6.39        7.89      2.75 o 
  -4  -3  11      157.03      171.03      6.70 o 
  -3  -3  11      102.54      108.03      4.85 o 
  -2  -3  11       86.13       85.97      3.46 o 
  -1  -3  11       25.39       23.17      2.65 o 
   0  -3  11        2.12        5.25      2.43 o 
   1  -3  11      171.50      166.27      6.32 o 
   2  -3  11       15.99       22.02      3.27 o 
   3  -3  11      248.84      241.51      8.15 o 
   4  -3  11        8.94        4.95      3.03 o 
   5  -3  11       74.54       68.38      7.23 o 
   6  -3  11        6.78        6.97      3.15 o 
   7  -3  11        0.69       -2.07      3.47 o 
  -7  -2  11        0.36       10.10      6.00 o 
  -6  -2  11        0.26        4.06      2.99 o 
  -5  -2  11       43.83       42.39      4.88 o 
  -4  -2  11        5.29       12.11      3.34 o 
  -3  -2  11       12.36        8.06      1.68 o 
  -2  -2  11       69.04       51.69      5.11 o 
  -1  -2  11       79.94       76.16      4.75 o 
   0  -2  11       23.70       25.70      1.95 o 
   1  -2  11        0.62        0.66      1.15 o 
   2  -2  11      161.42      158.04      6.73 o 
   3  -2  11       64.17       68.71      4.71 o 
   4  -2  11      272.09      271.54     13.34 o 
   5  -2  11       35.94       37.53      4.72 o 
   6  -2  11        3.10        3.64      2.86 o 
   7  -2  11        6.12        8.23      4.10 o 
  -7  -1  11        0.35       -1.96      6.85 o 
  -6  -1  11        2.46       -0.52      3.91 o 
  -5  -1  11       10.64        9.58      3.39 o 
  -4  -1  11       59.09       57.53      5.29 o 
  -3  -1  11        5.10        4.89      1.35 o 
  -2  -1  11       21.00       15.33      2.12 o 
  -1  -1  11       11.55       11.40      2.33 o 
   0  -1  11     1002.10      900.87     31.15 o 
   1  -1  11      146.56      156.73      4.43 o 
   2  -1  11      712.23      732.97     12.36 o 
   3  -1  11        0.85       -1.29      1.91 o 
   4  -1  11      335.05      345.21     13.18 o 
   5  -1  11        0.02       -4.96      3.87 o 
   6  -1  11       20.31       20.34      4.78 o 
   7  -1  11        6.05       10.23      4.19 o 
  -7   0  11        7.79       -0.93      7.02 o 
  -6   0  11       43.05       39.18      5.86 o 
  -5   0  11        2.58       -1.23      3.07 o 
  -4   0  11        3.23        1.71      1.97 o 
  -3   0  11        3.36        4.11      1.24 o 
  -2   0  11        3.69        4.16      2.90 o 
  -1   0  11        0.01        0.38      1.20 o 
   0   0  11       98.90       88.91      3.79 o 
   1   0  11       12.02        8.26      1.70 o 
   2   0  11       39.17       50.08      3.19 o 
   3   0  11        4.90        4.97      1.65 o 
   4   0  11        0.23        0.50      1.96 o 
   5   0  11      131.29      133.82      9.19 o 
   6   0  11       35.39       35.60      5.66 o 
   7   0  11       49.39       72.33     11.77 o 
  -7   1  11       18.32       11.15      8.67 o 
  -6   1  11        8.11        7.08      3.27 o 
  -5   1  11        2.97        1.01      2.77 o 
  -4   1  11       12.50        8.31      2.41 o 
  -3   1  11        8.37        7.60      1.75 o 
  -2   1  11        7.23        5.24      1.54 o 
  -1   1  11       56.12       54.46      2.57 o 
   0   1  11      225.28      216.29      5.47 o 
   1   1  11        1.47        5.58      1.57 o 
   2   1  11        0.00        1.22      1.40 o 
   3   1  11       81.91       90.55      5.52 o 
   4   1  11      111.36      103.11      6.49 o 
   5   1  11       33.28       32.40      4.34 o 
   6   1  11       25.39       27.27      4.78 o 
   7   1  11       43.91       49.48     13.59 o 
  -7   2  11        7.70       -0.87      6.57 o 
  -6   2  11       10.57       12.72      3.46 o 
  -5   2  11        0.94        2.84      2.80 o 
  -4   2  11       17.13       19.14      3.94 o 
  -3   2  11      200.57      209.63      9.72 o 
  -2   2  11        7.33       16.97      3.74 o 
  -1   2  11     1311.59     1362.82     16.91 o 
   0   2  11        3.75        3.30      1.53 o 
   1   2  11      903.67      937.95     16.64 o 
   2   2  11      104.19      105.78      6.12 o 
   3   2  11       13.77       12.33      3.42 o 
   4   2  11       17.47       14.71      3.22 o 
   5   2  11        4.52        3.33      2.72 o 
   6   2  11       19.19       20.35      5.39 o 
  -7   3  11       17.63       25.30      7.63 o 
  -6   3  11       20.09       20.89      6.40 o 
  -5   3  11       26.67       21.37     10.21 o 
  -4   3  11       65.23       59.90      7.15 o 
  -3   3  11        9.74       14.60      3.90 o 
  -2   3  11        1.36        5.99      6.93 o 
  -1   3  11      181.43      192.88      7.17 o 
   0   3  11      198.86      205.78      6.63 o 
   1   3  11       92.43       94.81      5.80 o 
   2   3  11      150.60      149.57      6.33 o 
   3   3  11        5.14        3.69      2.22 o 
   4   3  11        8.98        5.39      2.41 o 
   5   3  11       39.76       43.40      5.10 o 
   6   3  11      121.37      142.26     12.46 o 
  -6   4  11        1.31        9.86     10.24 o 
  -5   4  11        0.68        1.65      2.37 o 
  -4   4  11       15.53       16.62      3.66 o 
  -3   4  11        1.10       -0.19      2.35 o 
  -2   4  11       39.58       36.41      4.97 o 
  -1   4  11       24.86       22.85      2.16 o 
   0   4  11       18.55       21.13      3.14 o 
   1   4  11      166.73      158.14      7.94 o 
   2   4  11       36.74       36.02      6.10 o 
   3   4  11      452.04      423.48     14.72 o 
   4   4  11       24.55       26.26      4.18 o 
   5   4  11       78.62       87.96      8.97 o 
   6   4  11       41.52       47.92     16.24 o 
  -6   5  11        0.10       -2.98      3.64 o 
  -5   5  11       12.44        8.10      3.94 o 
  -4   5  11       12.29        6.92      3.23 o 
  -3   5  11        7.68       11.41      3.29 o 
  -2   5  11      102.46      101.61      6.90 o 
  -1   5  11       30.36       25.47      2.57 o 
   0   5  11       13.71       11.63      3.92 o 
   1   5  11       24.16       27.53      4.25 o 
   2   5  11      165.78      156.62     10.55 o 
   3   5  11       11.68        9.16      3.39 o 
   4   5  11       10.81       14.73      3.47 o 
   5   5  11        2.24        5.35      4.24 o 
   6   5  11       22.98       21.04      9.64 o 
  -6   6  11        1.16        1.83      2.86 o 
  -5   6  11        6.63        5.95      3.47 o 
  -4   6  11        4.55        4.94      2.67 o 
  -3   6  11        5.67        5.79      3.75 o 
  -2   6  11      137.18      132.77      7.33 o 
  -1   6  11      105.56      102.49      5.06 o 
   0   6  11      233.71      229.78      7.67 o 
   1   6  11       98.07       89.19      7.50 o 
   2   6  11       82.63       74.47      7.71 o 
   3   6  11       58.86       59.83      5.99 o 
   4   6  11       52.43       69.74     13.67 o 
   5   6  11       21.47       22.90      8.01 o 
  -6   7  11       30.69       36.72      7.30 o 
  -5   7  11       23.70       25.46      5.24 o 
  -4   7  11       15.95       12.17      3.59 o 
  -3   7  11        0.69        1.35      2.46 o 
  -2   7  11       72.99       71.44      5.76 o 
  -1   7  11      109.63       92.94      7.45 o 
   0   7  11       39.88       40.46      5.05 o 
   1   7  11      313.80      295.53     13.66 o 
   2   7  11       58.06       62.17      7.58 o 
   3   7  11       44.08       37.21      5.93 o 
   4   7  11       14.90       11.71      6.90 o 
   5   7  11        9.84       21.83     12.65 o 
  -5   8  11        7.79       10.58      5.16 o 
  -4   8  11       18.89       14.61      4.19 o 
  -3   8  11       18.14       16.04      4.48 o 
  -2   8  11       33.91       34.80      5.59 o 
  -1   8  11        0.90       -1.14      2.94 o 
   0   8  11        3.84        4.34      3.11 o 
   1   8  11       51.19       53.09      6.28 o 
   2   8  11       28.47       24.47      5.90 o 
   3   8  11        5.56        8.36      5.45 o 
   4   8  11        0.25       -3.15      4.67 o 
  -4   9  11        0.31        2.82      4.45 o 
  -3   9  11        0.02        0.87      4.03 o 
  -2   9  11       32.95       28.36      5.53 o 
  -1   9  11       93.18      108.22      9.53 o 
   0   9  11        9.21        7.49      3.87 o 
   1   9  11        2.69        1.68      2.91 o 
   2   9  11        9.31        6.35      4.34 o 
   3   9  11        1.09        5.43      5.80 o 
  -4  10  11       25.85       22.09      8.39 o 
  -3  10  11        5.60       11.99      4.77 o 
  -2  10  11        0.04       -2.08      3.97 o 
  -1  10  11       25.81       25.80      6.19 o 
   0  10  11        5.45        4.39      4.91 o 
   1  10  11        0.14        3.34      3.86 o 
   2  10  11        2.63        7.38     16.43 o 
  -2  11  11        1.52        0.77      4.79 o 
  -1  11  11        7.52        3.46      4.81 o 
   0  11  11       13.01       25.09      6.64 o 
   1  11  11        2.34       -0.88      4.06 o 
  -2 -12  12       12.68       13.49      5.82 o 
  -1 -12  12       40.92       59.27      8.52 o 
   0 -12  12       11.12       20.80      8.38 o 
   1 -12  12        0.26        6.35      4.51 o 
   2 -12  12        0.00        7.75      6.01 o 
  -3 -11  12        4.82       11.91      4.75 o 
  -2 -11  12       50.03       54.68      8.02 o 
  -1 -11  12       10.77       11.57      3.87 o 
   0 -11  12        0.01        4.17      2.98 o 
   1 -11  12        2.28        3.04      3.94 o 
   2 -11  12        1.32        5.86      6.21 o 
   3 -11  12        0.86       -1.04      4.13 o 
   4 -11  12        6.96        7.05      5.59 o 
  -4 -10  12        2.14        6.15      3.37 o 
  -3 -10  12        3.15        9.84      3.97 o 
  -2 -10  12       42.48       51.67      6.34 o 
  -1 -10  12        1.06        3.05      2.30 o 
   0 -10  12        5.01        7.32      2.65 o 
   1 -10  12       23.15       25.57      3.92 o 
   2 -10  12        1.56        2.87      3.28 o 
   3 -10  12        4.20        1.93      3.25 o 
   4 -10  12       13.10       10.78      4.15 o 
  -4  -9  12       36.64       34.23      6.72 o 
  -3  -9  12       22.71       23.07      5.42 o 
  -2  -9  12        8.45        7.81      3.10 o 
  -1  -9  12       40.24       52.53      5.92 o 
   0  -9  12       22.22       21.34      2.89 o 
   1  -9  12       39.56       41.63      4.54 o 
   2  -9  12       22.56       22.56      5.42 o 
   3  -9  12        0.52        3.33      5.92 o 
   4  -9  12       43.23       42.62      7.35 o 
   5  -9  12       41.81       71.25     19.95 o 
  -5  -8  12        6.84        8.10      4.21 o 
  -4  -8  12        0.13       -0.92      3.13 o 
  -3  -8  12        7.06        4.76      2.71 o 
  -2  -8  12       40.92       55.86      5.12 o 
  -1  -8  12       49.71       62.44      5.26 o 
   0  -8  12       34.89       27.43      3.00 o 
   1  -8  12       16.63       13.45      2.90 o 
   2  -8  12       42.38       33.06      4.36 o 
   3  -8  12        0.15       -3.83      6.65 o 
   4  -8  12        7.53        5.46      4.33 o 
   5  -8  12        7.35       12.57      6.50 o 
  -5  -7  12        9.94       15.63      4.84 o 
  -4  -7  12        4.61        4.97      2.59 o 
  -3  -7  12        4.59        9.09      3.10 o 
  -2  -7  12       68.48       61.62      4.48 o 
  -1  -7  12       84.27      101.19      6.31 o 
   0  -7  12      198.19      205.92      6.94 o 
   1  -7  12        4.48        5.68      3.08 o 
   2  -7  12        0.54       -1.95      2.79 o 
   3  -7  12       56.12       40.90      6.99 o 
   4  -7  12      117.22      108.15     10.27 o 
   5  -7  12      265.13      313.38     17.64 o 
   6  -7  12       11.47        7.01      6.40 o 
  -6  -6  12        3.34        9.97      5.64 o 
  -5  -6  12       51.15       56.95      7.90 o 
  -4  -6  12       68.07       72.29      6.82 o 
  -3  -6  12       26.62       24.64      2.99 o 
  -2  -6  12      231.13      264.22      8.38 o 
  -1  -6  12        0.26        0.98      2.94 o 
   0  -6  12      162.26      172.83      6.35 o 
   1  -6  12       76.76       82.19      6.20 o 
   2  -6  12       13.22       11.53      3.17 o 
   3  -6  12       12.77       15.06      7.56 o 
   4  -6  12        0.04        5.62      4.54 o 
   5  -6  12       10.73        9.56      3.85 o 
   6  -6  12       17.53        9.28      7.87 o 
  -6  -5  12       34.24       35.01      8.59 o 
  -5  -5  12       65.99       78.44      8.90 o 
  -4  -5  12       17.23       13.39      3.31 o 
  -3  -5  12      115.81      120.11      5.68 o 
  -2  -5  12       57.75       54.70      3.69 o 
  -1  -5  12       40.44       35.99      2.76 o 
   0  -5  12       74.05       78.46      4.55 o 
   1  -5  12        1.89        6.75      3.32 o 
   2  -5  12      154.62      150.14      7.52 o 
   3  -5  12       71.22       80.55      6.88 o 
   4  -5  12        3.67        3.03      4.09 o 
   5  -5  12        2.14        3.42      3.74 o 
   6  -5  12        3.65        1.53      7.73 o 
  -6  -4  12        6.01        9.50      5.69 o 
  -5  -4  12       48.68       56.98      7.42 o 
  -4  -4  12       29.46       26.16      3.43 o 
  -3  -4  12       61.65       55.71      3.63 o 
  -2  -4  12       16.49       17.64      2.04 o 
  -1  -4  12        4.85        3.94      1.68 o 
   0  -4  12      171.26      167.81      5.17 o 
   1  -4  12      184.05      181.44      6.44 o 
   2  -4  12      241.30      230.75      9.32 o 
   3  -4  12        7.18        6.48      2.84 o 
   4  -4  12        2.92       -0.10      3.71 o 
   5  -4  12       62.99       67.59      7.52 o 
   6  -4  12        6.85        9.88      5.01 o 
  -7  -3  12       28.45       38.44      9.39 o 
  -6  -3  12        4.23       12.03      5.89 o 
  -5  -3  12       13.19       17.48      2.89 o 
  -4  -3  12       12.59       14.44      2.58 o 
  -3  -3  12      140.26      128.39      5.20 o 
  -2  -3  12      225.03      187.87      8.76 o 
  -1  -3  12        0.63        0.59      2.05 o 
   0  -3  12      251.19      228.83     10.75 o 
   1  -3  12      178.75      178.08      6.76 o 
   2  -3  12       19.00       20.95      3.82 o 
   3  -3  12        2.31        5.97      2.67 o 
   4  -3  12       31.45       25.08      4.15 o 
   5  -3  12       98.68      101.38      8.89 o 
   6  -3  12        2.47        2.17      3.48 o 
  -7  -2  12        1.55        8.57      5.90 o 
  -6  -2  12        4.18       22.34      7.57 o 
  -5  -2  12       15.46       18.17      4.20 o 
  -4  -2  12       76.32       81.47      5.31 o 
  -3  -2  12       16.85       14.29      1.73 o 
  -2  -2  12      272.20      276.20     10.76 o 
  -1  -2  12        0.26        2.38      2.18 o 
   0  -2  12       59.36       54.83      4.03 o 
   1  -2  12        0.84       -0.04      1.11 o 
   2  -2  12       14.57       12.19      2.87 o 
   3  -2  12       68.53       72.57      5.16 o 
   4  -2  12       28.91       19.14      3.18 o 
   5  -2  12        1.41        2.40      2.72 o 
   6  -2  12        0.03        2.51      3.11 o 
  -7  -1  12        0.45       -9.96      7.67 o 
  -6  -1  12        0.00      -13.20      8.80 o 
  -5  -1  12       23.71       22.18      4.55 o 
  -4  -1  12       31.13       26.16      3.02 o 
  -3  -1  12       61.31       53.53      3.19 o 
  -2  -1  12       45.26       53.26      4.95 o 
  -1  -1  12        7.80        6.12      2.09 o 
   0  -1  12       88.78       88.95      4.29 o 
   1  -1  12       70.76       74.21      3.62 o 
   2  -1  12       25.14       33.38      3.08 o 
   3  -1  12       55.85       50.73      3.98 o 
   4  -1  12       89.86       94.62      7.05 o 
   5  -1  12        3.68        2.20      2.58 o 
   6  -1  12       44.33       54.31      7.60 o 
  -7   0  12        5.62       -7.12      4.75 o 
  -6   0  12        1.08        0.92      5.42 o 
  -5   0  12        7.85        8.80      2.40 o 
  -4   0  12        0.02       -2.15      2.42 o 
  -3   0  12       10.79        8.97      2.61 o 
  -2   0  12       67.55       52.80      4.53 o 
  -1   0  12      253.20      261.64      6.88 o 
   0   0  12       24.44       27.79      2.32 o 
   1   0  12      134.83      142.12      4.47 o 
   2   0  12        0.00        2.38      1.34 o 
   3   0  12      114.94      121.72      5.54 o 
   4   0  12       29.52       27.66      3.57 o 
   5   0  12       11.06       10.59      2.78 o 
   6   0  12        0.94        1.12      2.42 o 
  -7   1  12       15.27        4.85      8.11 o 
  -6   1  12        0.00        1.46      3.17 o 
  -5   1  12       26.22       23.94      4.44 o 
  -4   1  12        0.89        5.03      3.13 o 
  -3   1  12       45.07       40.46      3.57 o 
  -2   1  12       61.11       53.10      3.79 o 
  -1   1  12        0.62       -0.14      1.14 o 
   0   1  12      550.87      544.17     10.98 o 
   1   1  12       80.95       72.53      4.74 o 
   2   1  12        0.69       -0.83      2.26 o 
   3   1  12       74.50       77.78      4.79 o 
   4   1  12       32.63       33.62      4.69 o 
   5   1  12        0.10        1.64      2.47 o 
   6   1  12       66.38       77.65      9.63 o 
  -7   2  12       11.13       -0.16      6.65 o 
  -6   2  12       17.53       22.70      4.56 o 
  -5   2  12       16.43       21.35      4.85 o 
  -4   2  12       11.13       11.36      3.24 o 
  -3   2  12      116.42      120.72      6.04 o 
  -2   2  12       16.76       17.61      3.41 o 
  -1   2  12      387.76      394.56      9.94 o 
   0   2  12      151.80      147.12      5.03 o 
   1   2  12       53.02       54.46      4.29 o 
   2   2  12       21.40       18.36      3.06 o 
   3   2  12        0.82        0.02      2.70 o 
   4   2  12        1.40       -2.71      2.28 o 
   5   2  12       28.73       21.39      3.60 o 
   6   2  12        1.94       -0.84      4.01 o 
  -7   3  12        1.54        9.96     10.18 o 
  -6   3  12       41.50       49.92      9.52 o 
  -5   3  12       17.04        4.47      7.17 o 
  -4   3  12       26.27       31.50      7.20 o 
  -3   3  12       14.77       12.95      3.51 o 
  -2   3  12       48.50       30.53     10.92 o 
  -1   3  12        1.38       -0.29      2.15 o 
   0   3  12        0.01        4.10      1.97 o 
   1   3  12      265.06      262.19      9.75 o 
   2   3  12      159.82      157.91      8.90 o 
   3   3  12       36.13       28.29      4.09 o 
   4   3  12       25.28       19.35      3.61 o 
   5   3  12       44.25       44.95      5.49 o 
   6   3  12       22.58       29.24      6.23 o 
  -6   4  12        0.34        9.93      9.40 o 
  -5   4  12       25.04       32.86      7.84 o 
  -4   4  12       13.93       12.01      4.01 o 
  -3   4  12       35.07       28.21      5.35 o 
  -2   4  12       37.50       40.38      5.75 o 
  -1   4  12      126.60      116.57      6.17 o 
   0   4  12       29.85       27.73      3.07 o 
   1   4  12      610.57      567.43     15.27 o 
   2   4  12       13.37        9.80      4.45 o 
   3   4  12       43.43       38.42      5.04 o 
   4   4  12       20.81       16.01      3.53 o 
   5   4  12       69.41       71.56      8.39 o 
   6   4  12        8.51        9.60      5.90 o 
  -6   5  12       35.68       32.73      7.26 o 
  -5   5  12        4.50        3.85      3.61 o 
  -4   5  12       26.10       16.77      4.03 o 
  -3   5  12       12.18       10.55      3.13 o 
  -2   5  12      107.00       94.61      6.05 o 
  -1   5  12      107.35      106.02      7.45 o 
   0   5  12        1.80        6.06      3.32 o 
   1   5  12        0.54       -0.49      2.95 o 
   2   5  12      321.08      310.51     15.26 o 
   3   5  12      116.45      116.11      8.38 o 
   4   5  12        4.59        6.97      2.92 o 
   5   5  12       20.36       34.68      8.39 o 
  -6   6  12       16.50       21.17      4.96 o 
  -5   6  12        4.36        2.83      3.29 o 
  -4   6  12        0.54       -0.65      2.21 o 
  -3   6  12       25.83       25.23      4.21 o 
  -2   6  12       57.50       44.98      6.26 o 
  -1   6  12       63.18       60.25      4.94 o 
   0   6  12       20.37       23.29      4.13 o 
   1   6  12       54.73       52.24      6.02 o 
   2   6  12       72.12       73.10      7.92 o 
   3   6  12        0.01        1.39      2.44 o 
   4   6  12        6.11       14.17      6.70 o 
   5   6  12       63.63       82.57     12.83 o 
  -5   7  12       52.98       65.62      9.47 o 
  -4   7  12        2.15       -4.13      5.45 o 
  -3   7  12       67.85       64.98      8.42 o 
  -2   7  12      167.35      177.35     11.43 o 
  -1   7  12       64.19       57.69      6.28 o 
   0   7  12      113.94      109.01      7.79 o 
   1   7  12       17.91       26.39      5.55 o 
   2   7  12       10.62        4.58      4.50 o 
   3   7  12        4.06        2.66      3.40 o 
   4   7  12       33.95       31.43      7.72 o 
  -5   8  12       17.96       26.46      6.90 o 
  -4   8  12        4.75        4.06      5.00 o 
  -3   8  12       75.40       77.51      8.14 o 
  -2   8  12      297.48      296.80     14.81 o 
  -1   8  12       63.11       61.97      5.87 o 
   0   8  12       21.25       18.01      3.90 o 
   1   8  12        4.25        5.59      3.28 o 
   2   8  12        1.73        2.61      5.02 o 
   3   8  12        2.73       -0.08      4.73 o 
   4   8  12       10.22       13.44      6.30 o 
  -4   9  12        0.00       -1.10      4.72 o 
  -3   9  12       16.02       13.14      4.25 o 
  -2   9  12       10.48        7.25      3.48 o 
  -1   9  12      164.57      170.44     12.37 o 
   0   9  12       10.01        7.60      3.60 o 
   1   9  12        6.05        3.84      3.28 o 
   2   9  12        1.77        6.29      7.63 o 
   3   9  12        0.03        5.90      5.54 o 
  -3  10  12        0.44        0.96      3.40 o 
  -2  10  12       43.16       43.67      8.03 o 
  -1  10  12       14.73       13.27      4.98 o 
   0  10  12        5.11        4.67      4.00 o 
   1  10  12        6.02        1.83      3.33 o 
   2  10  12        0.71        8.61     10.00 o 
  -1  11  12        0.32        0.43      5.68 o 
   0  11  12        0.60       -0.02      4.37 o 
  -1 -12  13       81.28       97.98     12.78 o 
   0 -12  13       14.59       21.92      8.61 o 
   1 -12  13        3.70       12.61      6.91 o 
   2 -12  13        3.56        4.19      4.99 o 
  -3 -11  13        1.02        7.74      5.69 o 
  -2 -11  13       65.58       69.48      9.31 o 
  -1 -11  13        0.07        2.88      3.63 o 
   0 -11  13       22.71       17.29      3.91 o 
   1 -11  13        3.00        0.14      4.14 o 
   2 -11  13        5.00        7.14      6.02 o 
   3 -11  13        3.09        2.10      3.54 o 
  -4 -10  13        1.79        0.22      6.20 o 
  -3 -10  13       73.05       74.99      9.42 o 
  -2 -10  13        2.02        4.47      3.49 o 
  -1 -10  13       43.44       56.00      7.71 o 
   0 -10  13        4.87        0.30      3.44 o 
   1 -10  13      130.95      134.65      9.89 o 
   2 -10  13        2.75        5.28      3.92 o 
   3 -10  13        0.30        1.49      3.31 o 
   4 -10  13       10.64       11.34      6.10 o 
  -4  -9  13        1.15        4.44      3.66 o 
  -3  -9  13        4.27        6.11      3.81 o 
  -2  -9  13        9.48        7.34      3.44 o 
  -1  -9  13       49.47       68.62      8.08 o 
   0  -9  13       18.09       16.53      2.73 o 
   1  -9  13       55.57       50.41      5.21 o 
   2  -9  13       15.49        6.13      3.92 o 
   3  -9  13        0.04        2.08      3.69 o 
   4  -9  13       36.01       45.21      7.46 o 
   5  -9  13       29.81       42.92     11.85 o 
  -5  -8  13       46.31       52.84      8.25 o 
  -4  -8  13       36.21       43.34      7.27 o 
  -3  -8  13       18.27       18.13      4.87 o 
  -2  -8  13       31.97       27.21      5.23 o 
  -1  -8  13       50.32       61.87      5.30 o 
   0  -8  13        0.09        0.11      2.23 o 
   1  -8  13      211.98      203.40      9.67 o 
   2  -8  13       51.47       41.73      5.30 o 
   3  -8  13        3.05        0.44      3.90 o 
   4  -8  13       33.44       32.71      6.30 o 
   5  -8  13        5.25       18.61      7.40 o 
  -5  -7  13       52.51       58.30      8.56 o 
  -4  -7  13       16.34       19.36      4.78 o 
  -3  -7  13       32.12       33.53      5.79 o 
  -2  -7  13       38.62       53.96      4.78 o 
  -1  -7  13      154.90      152.96      7.63 o 
   0  -7  13       81.26       79.73      4.66 o 
   1  -7  13        0.75        8.35      3.26 o 
   2  -7  13      159.99      152.81      9.53 o 
   3  -7  13        1.28       -5.81      6.82 o 
   4  -7  13        6.54       10.20      4.71 o 
   5  -7  13       28.72       38.92      7.18 o 
  -6  -6  13        1.19        3.91      4.95 o 
  -5  -6  13        0.08       -2.14      3.24 o 
  -4  -6  13       24.10       32.26      6.04 o 
  -3  -6  13        5.42        7.13      2.63 o 
  -2  -6  13      191.63      196.63      8.42 o 
  -1  -6  13        0.01       -2.95      2.37 o 
   0  -6  13       13.45       16.47      2.61 o 
   1  -6  13      249.00      249.85     11.78 o 
   2  -6  13       23.30       17.17      4.13 o 
   3  -6  13       43.14       47.10      7.21 o 
   4  -6  13       33.58       35.92     10.36 o 
   5  -6  13       13.71        5.64      4.15 o 
   6  -6  13        0.00       -0.32      9.07 o 
  -6  -5  13        7.29        9.83      5.44 o 
  -5  -5  13        3.77        5.85      3.25 o 
  -4  -5  13        0.13        2.63      3.07 o 
  -3  -5  13        1.90        6.85      2.31 o 
  -2  -5  13       13.62       13.91      2.38 o 
  -1  -5  13        0.02       -2.36      1.58 o 
   0  -5  13       14.56       20.60      3.39 o 
   1  -5  13        8.86       11.19      3.89 o 
   2  -5  13      127.69      131.51      7.43 o 
   3  -5  13       33.21       32.60      4.78 o 
   4  -5  13        0.70        7.57      4.65 o 
   5  -5  13        0.03       -0.60      3.27 o 
   6  -5  13        2.62       -6.71     16.31 o 
  -6  -4  13       27.28       32.81      8.43 o 
  -5  -4  13       20.36       26.85      5.63 o 
  -4  -4  13        2.91        5.22      3.41 o 
  -3  -4  13       47.94       40.31      3.79 o 
  -2  -4  13       61.70       58.58      2.70 o 
  -1  -4  13       10.29       10.73      3.48 o 
   0  -4  13       22.79       22.71      3.03 o 
   1  -4  13       59.84       63.40      3.93 o 
   2  -4  13      231.13      234.88     10.07 o 
   3  -4  13        9.83        7.11      2.91 o 
   4  -4  13       33.78       27.37      4.03 o 
   5  -4  13       87.53       92.86      8.99 o 
   6  -4  13        0.80        1.87      3.71 o 
  -6  -3  13        7.63       19.10      7.10 o 
  -5  -3  13       27.90       37.78      7.24 o 
  -4  -3  13       43.92       41.88      5.16 o 
  -3  -3  13        1.16       -0.02      1.89 o 
  -2  -3  13      126.72      117.34      7.33 o 
  -1  -3  13      101.88      108.25      7.62 o 
   0  -3  13      317.39      302.59     10.46 o 
   1  -3  13      120.53      106.17      5.81 o 
   2  -3  13       12.17       22.20      3.75 o 
   3  -3  13        6.84        9.17      3.05 o 
   4  -3  13      261.56      245.70     13.47 o 
   5  -3  13       10.98       10.80      5.31 o 
   6  -3  13        5.66        5.84      3.36 o 
  -6  -2  13        1.27      -16.36     10.91 o 
  -5  -2  13       11.20       -0.25      5.67 o 
  -4  -2  13      235.27      241.07      9.10 o 
  -3  -2  13       78.71       67.50      4.21 o 
  -2  -2  13        4.60        7.35      2.54 o 
  -1  -2  13       29.91       32.23      6.03 o 
   0  -2  13       28.04       19.93      2.97 o 
   1  -2  13       86.61       76.43      4.05 o 
   2  -2  13      129.10      133.45      6.03 o 
   3  -2  13       53.26       60.59      4.40 o 
   4  -2  13       15.72       11.56      2.71 o 
   5  -2  13        5.13        2.28      2.75 o 
   6  -2  13        0.15        1.68      3.85 o 
  -7  -1  13        5.12       -6.67     13.03 o 
  -6  -1  13        0.27       -7.38      6.01 o 
  -5  -1  13       26.75       20.65      4.52 o 
  -4  -1  13       16.88       19.07      2.89 o 
  -3  -1  13        1.89        5.78      1.68 o 
  -2  -1  13        7.43       12.89      3.73 o 
  -1  -1  13        6.62        2.94      2.63 o 
   0  -1  13     1199.52     1133.20     19.73 o 
   1  -1  13       71.08       77.20      4.24 o 
   2  -1  13       22.15       20.86      2.76 o 
   3  -1  13        5.38        3.70      1.99 o 
   4  -1  13       51.54       56.25      6.54 o 
   5  -1  13        5.90        1.83      3.02 o 
   6  -1  13       35.04       38.03      7.27 o 
  -7   0  13       10.58        4.91      5.86 o 
  -6   0  13        0.57        1.19      7.64 o 
  -5   0  13       24.07       21.89      4.27 o 
  -4   0  13       19.64       22.64      3.66 o 
  -3   0  13        0.32        4.93      5.03 o 
  -2   0  13       13.66        9.34      1.55 o 
  -1   0  13      180.13      196.57      6.23 o 
   0   0  13       80.16       81.52      4.20 o 
   1   0  13       40.96       39.69      2.88 o 
   2   0  13       18.28       17.80      2.33 o 
   3   0  13       13.41       13.59      2.45 o 
   4   0  13       10.94        9.78      2.53 o 
   5   0  13        0.70       -0.32      2.63 o 
   6   0  13        8.36        7.61      3.56 o 
  -7   1  13        7.33        2.09      6.63 o 
  -6   1  13       15.18       15.73      4.77 o 
  -5   1  13       21.60       27.86      6.36 o 
  -4   1  13       80.32       94.78      6.28 o 
  -3   1  13        4.99        8.42      2.41 o 
  -2   1  13      282.40      268.75      9.58 o 
  -1   1  13       48.27       46.25      2.64 o 
   0   1  13      114.41      114.89      5.54 o 
   1   1  13       46.34       56.65      4.41 o 
   2   1  13        6.38        7.49      3.03 o 
   3   1  13       22.79       27.92      2.94 o 
   4   1  13       15.81       23.53      3.91 o 
   5   1  13        8.26        6.32      3.41 o 
   6   1  13        5.47       13.70      4.74 o 
  -6   2  13        0.32        5.22      5.11 o 
  -5   2  13       79.74       98.03     10.45 o 
  -4   2  13        0.21       -0.46      3.43 o 
  -3   2  13      178.27      183.27      6.90 o 
  -2   2  13        0.04        3.05      2.89 o 
  -1   2  13       62.81       59.03      5.38 o 
   0   2  13      425.24      400.64      9.02 o 
   1   2  13        1.47        1.82      2.14 o 
   2   2  13        5.49        4.53      2.04 o 
   3   2  13       11.14        4.08      2.08 o 
   4   2  13       31.80       28.18      4.14 o 
   5   2  13       27.04       16.29      3.35 o 
   6   2  13        5.70        2.12      3.69 o 
  -6   3  13        6.20       12.47      6.37 o 
  -5   3  13       18.60       18.49     10.51 o 
  -4   3  13       30.56       28.00      5.67 o 
  -3   3  13        4.53        9.46      3.49 o 
  -2   3  13        3.02       13.29      3.97 o 
  -1   3  13      142.78      134.02      6.29 o 
   0   3  13      276.70      297.60      9.53 o 
   1   3  13      291.85      287.08     10.61 o 
   2   3  13        0.05        0.93      2.02 o 
   3   3  13       83.37       81.47      6.83 o 
   4   3  13        0.36        0.36      2.28 o 
   5   3  13        0.05       -3.00      2.96 o 
   6   3  13        7.76        4.83      5.16 o 
  -6   4  13        5.04       12.30     11.31 o 
  -5   4  13        7.81       13.70      5.72 o 
  -4   4  13        4.97        5.29      4.23 o 
  -3   4  13       36.55       31.07      9.10 o 
  -2   4  13       37.80       42.85      5.73 o 
  -1   4  13       12.34        6.47      2.52 o 
   0   4  13       16.84       18.86      3.94 o 
   1   4  13       12.61        9.36      2.79 o 
   2   4  13       19.02       19.16      4.03 o 
   3   4  13      118.63      115.50      8.27 o 
   4   4  13        5.80        4.96      2.64 o 
   5   4  13        6.02        4.35      3.44 o 
  -6   5  13       62.52       71.64     21.65 o 
  -5   5  13        1.84        0.47      8.22 o 
  -4   5  13       20.60       17.73      4.80 o 
  -3   5  13       12.64        9.71      3.07 o 
  -2   5  13       53.44       56.75      6.73 o 
  -1   5  13       13.35       10.78      3.33 o 
   0   5  13        1.39        1.08      3.21 o 
   1   5  13       15.53       10.51      2.88 o 
   2   5  13       70.92       62.89      6.47 o 
   3   5  13       42.22       46.22      5.69 o 
   4   5  13        1.26        2.79      2.63 o 
   5   5  13        2.46        8.19      5.13 o 
  -6   6  13        1.32        5.82      9.02 o 
  -5   6  13        0.32        4.15      4.57 o 
  -4   6  13        0.92        3.95      4.12 o 
  -3   6  13       65.39       71.08      9.21 o 
  -2   6  13       17.97       18.55      4.58 o 
  -1   6  13       37.11       29.05      3.68 o 
   0   6  13        1.48        4.39      2.64 o 
   1   6  13        2.83        2.19      2.86 o 
   2   6  13        0.50        0.69      2.68 o 
   3   6  13        5.91        4.30      2.87 o 
   4   6  13        2.66        0.47      3.95 o 
   5   6  13        4.21        7.62     10.15 o 
  -5   7  13        7.49        5.33      5.00 o 
  -4   7  13        4.35        8.79      8.72 o 
  -3   7  13        5.63        9.58      4.42 o 
  -2   7  13      198.10      211.49     12.64 o 
  -1   7  13        5.27        1.83      3.10 o 
   0   7  13        6.50        4.35      3.01 o 
   1   7  13       19.75       18.27      4.35 o 
   2   7  13        5.55        0.86      3.14 o 
   3   7  13       17.15       14.55      4.52 o 
   4   7  13        0.32       -4.67      5.43 o 
  -5   8  13        0.03       -3.85      6.54 o 
  -4   8  13        2.01        2.62      4.88 o 
  -3   8  13       12.62       10.41      3.73 o 
  -2   8  13        7.67        8.30      3.88 o 
  -1   8  13       40.03       33.66      7.59 o 
   0   8  13       41.75       41.08      5.32 o 
   1   8  13       28.10       21.78      4.78 o 
   2   8  13        9.66        4.01      4.67 o 
   3   8  13        0.13        2.69      5.39 o 
  -4   9  13        0.09        0.76      6.20 o 
  -3   9  13       12.87       16.24      4.32 o 
  -2   9  13        0.97       -1.14      3.36 o 
  -1   9  13        4.07        3.75      3.95 o 
   0   9  13        0.51       -0.02      3.58 o 
   1   9  13       22.02       18.63      4.78 o 
   2   9  13        0.03        2.40      7.17 o 
   3   9  13        0.21        6.23      5.75 o 
  -3  10  13       19.91       21.78      6.59 o 
  -2  10  13        0.69       -2.52      4.79 o 
  -1  10  13        1.78       -1.05      5.13 o 
   0  10  13        0.90        0.01      3.47 o 
   1  10  13        0.02        1.16      3.26 o 
   0 -12  14       39.58       58.88     16.06 o 
   1 -12  14       21.71       32.31     13.08 o 
  -2 -11  14        4.51        4.32      3.68 o 
  -1 -11  14        7.57       12.19      4.78 o 
   0 -11  14        5.08        4.68      3.32 o 
   1 -11  14        7.75        7.07      6.01 o 
   2 -11  14        2.71        3.02      4.54 o 
   3 -11  14        3.99        3.04      4.19 o 
  -3 -10  14       22.59       30.30      6.62 o 
  -2 -10  14        1.25        5.55      3.33 o 
  -1 -10  14       57.44       70.88      8.63 o 
   0 -10  14        7.95        2.54      3.60 o 
   1 -10  14       21.70       23.37      5.27 o 
   2 -10  14       15.66       16.23      5.05 o 
   3 -10  14       10.13       15.78      6.28 o 
   4 -10  14       28.54       28.17      6.65 o 
  -4  -9  14        4.71        3.78      3.38 o 
  -3  -9  14       31.52       40.14      7.16 o 
  -2  -9  14       23.21       24.14      5.72 o 
  -1  -9  14        1.78       -0.43      3.31 o 
   0  -9  14        7.45        9.56      3.33 o 
   1  -9  14       17.56       22.55      3.90 o 
   2  -9  14        0.33        1.10      5.03 o 
   3  -9  14        3.07        4.01      5.36 o 
   4  -9  14        0.83        1.87      3.51 o 
  -5  -8  14        7.25        8.62      7.00 o 
  -4  -8  14       40.54       55.36      8.29 o 
  -3  -8  14       23.34       20.43      4.72 o 
  -2  -8  14       15.43       12.98      3.73 o 
  -1  -8  14        0.35        1.99      3.23 o 
   0  -8  14       31.10       31.25      4.23 o 
   1  -8  14        0.93        5.77      2.61 o 
   2  -8  14        0.60       -2.49      3.21 o 
   3  -8  14       75.67       52.96      9.19 o 
   4  -8  14       34.40       34.65      6.60 o 
   5  -8  14       18.76       30.48      8.77 o 
  -5  -7  14       40.66       49.59      7.99 o 
  -4  -7  14       18.45       23.15      5.59 o 
  -3  -7  14       17.36       14.67      4.64 o 
  -2  -7  14       16.70       25.43      4.53 o 
  -1  -7  14      224.89      200.61     12.92 o 
   0  -7  14        9.18        5.62      2.34 o 
   1  -7  14       46.94       42.76      5.60 o 
   2  -7  14       26.30       23.77      4.35 o 
   3  -7  14       38.79       36.13      9.34 o 
   4  -7  14       33.45       38.99      6.57 o 
   5  -7  14       29.94       24.96      5.71 o 
  -5  -6  14        8.13        9.28      4.01 o 
  -4  -6  14        0.15        0.55      2.99 o 
  -3  -6  14        4.40        5.35      2.84 o 
  -2  -6  14      174.25      147.28      9.10 o 
  -1  -6  14        8.72        2.93      2.90 o 
   0  -6  14       12.43       13.63      2.52 o 
   1  -6  14      308.54      296.85     13.29 o 
   2  -6  14       11.97        7.48      2.96 o 
   3  -6  14      188.50      188.02     12.58 o 
   4  -6  14       22.57       20.71      4.86 o 
   5  -6  14        0.01        3.93      3.14 o 
   6  -6  14        1.75      -15.47     10.31 o 
  -6  -5  14        3.82       10.17      6.22 o 
  -5  -5  14       27.78       36.97      6.59 o 
  -4  -5  14        0.26        4.93      5.65 o 
  -3  -5  14        4.56        5.01      3.82 o 
  -2  -5  14        6.18        2.57      2.37 o 
  -1  -5  14       14.49       17.56      4.39 o 
   0  -5  14       98.55      105.74      5.40 o 
   1  -5  14      206.81      180.18     10.06 o 
   2  -5  14        1.83        2.17      2.68 o 
   3  -5  14       14.68       13.68      3.52 o 
   4  -5  14      225.05      222.64     13.87 o 
   5  -5  14       22.90       26.45      5.37 o 
   6  -5  14        0.38       -1.58      7.24 o 
  -6  -4  14       14.91       29.87      8.80 o 
  -5  -4  14        0.15        9.57      4.62 o 
  -4  -4  14      168.79      177.26     12.58 o 
  -3  -4  14       26.41       22.36      3.34 o 
  -2  -4  14      104.90       94.42      7.07 o 
  -1  -4  14      129.62      125.57      6.49 o 
   0  -4  14      205.83      206.41      9.94 o 
   1  -4  14      458.61      445.39     13.03 o 
   2  -4  14       99.53      118.14      7.00 o 
   3  -4  14       32.20       39.43      5.10 o 
   4  -4  14       17.20       17.22      3.83 o 
   5  -4  14       18.21       11.92      3.39 o 
   6  -4  14        0.85        0.69      4.12 o 
  -6  -3  14       15.76        6.52      5.08 o 
  -5  -3  14        2.88      -11.66      7.78 o 
  -4  -3  14       69.01       66.53      6.06 o 
  -3  -3  14       47.35       37.99      5.32 o 
  -2  -3  14       93.45       93.02      6.92 o 
  -1  -3  14        7.00       10.86      3.89 o 
   0  -3  14      191.57      194.92      8.76 o 
   1  -3  14       95.63       96.07      4.84 o 
   2  -3  14      125.71      137.97      7.44 o 
   3  -3  14       49.25       55.09      5.89 o 
   4  -3  14        8.81        2.92      3.49 o 
   5  -3  14        5.90        4.39      2.66 o 
   6  -3  14       12.07       12.37      3.40 o 
  -6  -2  14        8.53       -5.16      6.31 o 
  -5  -2  14       22.76       12.22      5.52 o 
  -4  -2  14        0.41        1.52      2.81 o 
  -3  -2  14        3.18        4.15      2.62 o 
  -2  -2  14        3.93        9.85      2.94 o 
  -1  -2  14      656.54      627.39     15.07 o 
   0  -2  14      705.60      670.82     14.26 o 
   1  -2  14       15.56       21.36      2.51 o 
   2  -2  14       62.34       67.06      4.58 o 
   3  -2  14      330.42      310.95      9.81 o 
   4  -2  14        1.49       -0.03      2.70 o 
   5  -2  14        7.91        4.41      3.90 o 
   6  -2  14        0.18       -0.07      2.67 o 
  -6  -1  14        0.83       -4.30      4.81 o 
  -5  -1  14      108.71      112.10      9.96 o 
  -4  -1  14      147.93      164.08      9.49 o 
  -3  -1  14      210.75      198.02      9.93 o 
  -2  -1  14       67.29       62.09      4.62 o 
  -1  -1  14       48.39       38.07      3.47 o 
   0  -1  14      437.29      440.08     13.04 o 
   1  -1  14       14.16       16.17      2.06 o 
   2  -1  14      416.26      435.78     10.94 o 
   3  -1  14        8.61        5.36      2.50 o 
   4  -1  14        0.30        0.31      2.54 o 
   5  -1  14       28.33       28.58      4.92 o 
   6  -1  14       20.95       23.87      5.87 o 
  -6   0  14        3.81        1.11      4.67 o 
  -5   0  14       19.54       22.07      6.07 o 
  -4   0  14       19.35       17.31      3.33 o 
  -3   0  14        0.00       -1.46      1.67 o 
  -2   0  14        8.29        6.01      2.73 o 
  -1   0  14      116.15      115.13      5.41 o 
   0   0  14      419.53      394.86      7.71 o 
   1   0  14        9.29        9.34      1.74 o 
   2   0  14        1.82        4.25      1.61 o 
   3   0  14       19.75       19.15      2.78 o 
   4   0  14       40.30       40.69      4.48 o 
   5   0  14        0.01        1.37      2.72 o 
   6   0  14       22.74       30.17      6.43 o 
  -6   1  14       49.21       54.36      8.92 o 
  -5   1  14       78.25       96.26      8.26 o 
  -4   1  14        0.66        0.29      2.56 o 
  -3   1  14        0.13       -1.11      2.26 o 
  -2   1  14       24.74       21.59      2.52 o 
  -1   1  14      276.44      265.72      7.28 o 
   0   1  14      156.78      153.25      5.94 o 
   1   1  14      155.67      183.15      7.78 o 
   2   1  14      218.15      235.76      9.51 o 
   3   1  14       45.19       30.04      3.70 o 
   4   1  14       14.69       14.28      3.19 o 
   5   1  14        6.81        7.06      3.61 o 
   6   1  14        0.67        4.66      4.13 o 
  -6   2  14       27.41       42.52      7.82 o 
  -5   2  14      102.01      129.82     11.40 o 
  -4   2  14       58.52       61.12      7.57 o 
  -3   2  14      116.96      105.12      7.67 o 
  -2   2  14        0.58       -2.12      3.56 o 
  -1   2  14      132.54      132.26      5.85 o 
   0   2  14       79.51       79.83      5.11 o 
   1   2  14       44.10       39.32      3.92 o 
   2   2  14       10.09        6.45      3.42 o 
   3   2  14        0.77       -0.35      2.06 o 
   4   2  14        5.68        6.19      3.99 o 
   5   2  14       16.41        9.54      3.61 o 
   6   2  14       28.84       26.02      6.05 o 
  -6   3  14       44.80       52.95     10.27 o 
  -5   3  14       26.28       25.52      7.79 o 
  -4   3  14        0.21        4.02      5.09 o 
  -3   3  14       36.32       45.53      5.56 o 
  -2   3  14       29.17       17.34      4.19 o 
  -1   3  14       91.20       91.51      5.50 o 
   0   3  14      690.05      690.63     14.71 o 
   1   3  14      118.22      125.27      7.37 o 
   2   3  14       14.65        7.98      3.25 o 
   3   3  14       74.66       82.82      7.22 o 
   4   3  14        0.04        2.42      2.41 o 
   5   3  14       30.66       29.97      5.06 o 
  -6   4  14        3.63       -0.84      5.04 o 
  -5   4  14        5.74        2.73      4.17 o 
  -4   4  14        0.18       -3.71      5.91 o 
  -3   4  14       71.88       69.02     11.62 o 
  -2   4  14        5.79        7.67      3.30 o 
  -1   4  14        3.36        3.36      2.48 o 
   0   4  14       21.09       25.08      3.60 o 
   1   4  14      100.46      101.73      7.04 o 
   2   4  14       73.59       63.24      6.18 o 
   3   4  14       11.39       11.28      3.45 o 
   4   4  14      100.01      110.34     13.59 o 
   5   4  14       18.49       19.08      4.88 o 
  -6   5  14        0.24        3.42      7.53 o 
  -5   5  14        0.02       -4.97      5.59 o 
  -4   5  14        7.91        4.67      6.58 o 
  -3   5  14        6.36       11.33      4.70 o 
  -2   5  14       77.17       68.62      7.03 o 
  -1   5  14       56.03       57.18      4.86 o 
   0   5  14      252.29      266.08     10.41 o 
   1   5  14        0.44        1.42      3.06 o 
   2   5  14        9.70        6.74      2.80 o 
   3   5  14       15.68       12.36      3.94 o 
   4   5  14       34.62       40.53      5.50 o 
   5   5  14       26.47       26.72      7.87 o 
  -5   6  14        0.05        0.94      6.51 o 
  -4   6  14        0.43        0.91      4.89 o 
  -3   6  14        0.20        2.03      3.49 o 
  -2   6  14        3.04        1.74      3.37 o 
  -1   6  14       11.11        7.27      2.85 o 
   0   6  14       45.06       54.18      5.79 o 
   1   6  14       80.08       89.17      7.24 o 
   2   6  14        3.11        4.03      2.81 o 
   3   6  14        0.66        0.93      2.74 o 
   4   6  14        0.00       -4.83      5.81 o 
  -5   7  14        7.07       -1.62      8.49 o 
  -4   7  14       10.24       13.48     12.97 o 
  -3   7  14        2.32        3.69      3.63 o 
  -2   7  14       28.44       29.49      5.50 o 
  -1   7  14        3.77        1.26      3.25 o 
   0   7  14        8.65        7.69      3.17 o 
   1   7  14       34.27       34.55      4.93 o 
   2   7  14        0.18        4.27      3.16 o 
   3   7  14        5.90        5.90      3.86 o 
   4   7  14       13.12        9.71      6.63 o 
  -4   8  14        0.17        2.17      6.35 o 
  -3   8  14        0.06       -1.46      4.33 o 
  -2   8  14       16.98       11.17      4.43 o 
  -1   8  14        6.01        1.21      3.51 o 
   0   8  14       27.40       22.08      4.40 o 
   1   8  14       16.20       16.95      4.68 o 
   2   8  14       10.89        4.96      7.10 o 
   3   8  14       25.46       31.45      8.81 o 
  -3   9  14        8.14        9.11      4.61 o 
  -2   9  14        7.61        3.88      3.97 o 
  -1   9  14        0.15       -2.19      3.51 o 
   0   9  14       12.55       12.56      5.56 o 
   1   9  14        0.66        4.52      3.61 o 
   2   9  14        4.40        5.44      5.54 o 
  -2  10  14        0.27       -8.56     10.67 o 
  -1  10  14       28.71       22.90      5.43 o 
   0  10  14        0.58        1.84      3.86 o 
  -2 -11  15       16.56       27.24      8.09 o 
  -1 -11  15        3.80        1.27      4.20 o 
   0 -11  15        0.02       -2.64      3.25 o 
   1 -11  15       13.41       27.32      8.93 o 
   2 -11  15        6.21        8.34      6.25 o 
  -3 -10  15        4.31        8.91      4.50 o 
  -2 -10  15        6.17        7.12      5.94 o 
  -1 -10  15       15.74        7.10      6.17 o 
   0 -10  15        0.84        1.06      3.26 o 
   1 -10  15        5.40        6.65      4.14 o 
   2 -10  15       14.50       15.68      4.91 o 
   3 -10  15       40.16       49.14      9.90 o 
  -4  -9  15        0.91       -0.95      4.54 o 
  -3  -9  15       57.18       70.23      9.45 o 
  -2  -9  15        4.54        5.78      3.17 o 
  -1  -9  15        1.17        1.91      4.00 o 
   0  -9  15       31.72       34.67      4.81 o 
   1  -9  15       10.01       12.07      3.61 o 
   2  -9  15        1.51        1.75      4.15 o 
   3  -9  15        0.11        6.09      4.55 o 
   4  -9  15        0.25        1.81      5.57 o 
  -4  -8  15       25.11       32.05      7.22 o 
  -3  -8  15        0.30        3.99      4.02 o 
  -2  -8  15       11.14        6.83      3.72 o 
  -1  -8  15        5.13        3.44      2.83 o 
   0  -8  15       77.78       76.12      6.58 o 
   1  -8  15       15.90       14.70      4.29 o 
   2  -8  15       55.15       48.00      6.01 o 
   3  -8  15       39.39       27.23      5.87 o 
   4  -8  15        1.72        3.41      3.90 o 
   5  -8  15        2.71       15.60      7.14 o 
  -5  -7  15        0.90        4.72      3.74 o 
  -4  -7  15       15.95       19.10      5.07 o 
  -3  -7  15        9.07        8.57      6.11 o 
  -2  -7  15        4.81       -0.47      2.33 o 
  -1  -7  15       58.71       38.71      6.01 o 
   0  -7  15       24.26       24.57      4.11 o 
   1  -7  15       17.29       19.46      3.76 o 
   2  -7  15       11.20        3.30      3.34 o 
   3  -7  15        0.96       -3.21      4.73 o 
   4  -7  15       11.14        2.39      4.75 o 
   5  -7  15        0.57       -0.33      3.19 o 
  -5  -6  15        3.97        6.57      3.84 o 
  -4  -6  15        3.27        9.14      4.41 o 
  -3  -6  15        6.29       12.24      4.88 o 
  -2  -6  15       14.31        7.72      4.46 o 
  -1  -6  15       37.87       33.83      4.31 o 
   0  -6  15      158.49      149.35      7.50 o 
   1  -6  15        3.45        1.94      3.29 o 
   2  -6  15       27.52       24.53      5.36 o 
   3  -6  15      101.18      109.48      8.86 o 
   4  -6  15      138.22      153.79     12.40 o 
   5  -6  15        0.32        1.29      2.94 o 
  -5  -5  15       23.35       29.50      6.41 o 
  -4  -5  15       38.50       35.64      5.87 o 
  -3  -5  15       19.56       13.56      3.17 o 
  -2  -5  15        0.11       -2.62      2.69 o 
  -1  -5  15       45.75       44.55      4.95 o 
   0  -5  15       28.43       27.95      4.94 o 
   1  -5  15      334.05      326.16     13.87 o 
   2  -5  15       29.33       37.93      4.98 o 
   3  -5  15      102.43      104.16      8.36 o 
   4  -5  15       14.24       18.67      6.92 o 
   5  -5  15       56.95       63.40      7.93 o 
  -6  -4  15        0.49       -8.01      6.70 o 
  -5  -4  15       11.83       -0.41      6.14 o 
  -4  -4  15       33.23       25.93      5.36 o 
  -3  -4  15       76.17       68.03      6.29 o 
  -2  -4  15        5.60        3.82      2.47 o 
  -1  -4  15       26.49       24.88      3.58 o 
   0  -4  15      129.50      141.11      8.10 o 
   1  -4  15       20.34       19.88      3.18 o 
   2  -4  15       73.67       78.70      6.09 o 
   3  -4  15      133.21      135.37      9.05 o 
   4  -4  15       30.35       26.17      4.62 o 
   5  -4  15        4.81       -0.69      3.39 o 
   6  -4  15        9.64        5.54      5.09 o 
  -6  -3  15        2.29      -13.63     15.69 o 
  -5  -3  15        7.13       -0.92      8.25 o 
  -4  -3  15       60.03       61.19      6.25 o 
  -3  -3  15       43.52       37.47      4.72 o 
  -2  -3  15        0.72        5.47      3.98 o 
  -1  -3  15      618.92      566.39     13.89 o 
   0  -3  15      152.53      128.66      6.66 o 
   1  -3  15        5.61        1.73      2.35 o 
   2  -3  15      377.29      353.15     10.31 o 
   3  -3  15        1.76        6.49      2.51 o 
   4  -3  15       24.63       20.19      3.18 o 
   5  -3  15       42.15       40.00      5.32 o 
   6  -3  15        0.43        0.69      4.80 o 
  -6  -2  15       44.17       47.05      9.57 o 
  -5  -2  15        2.61       -3.07      5.00 o 
  -4  -2  15       38.13       43.88      5.24 o 
  -3  -2  15      133.06      135.37      8.62 o 
  -2  -2  15       93.89       92.32      6.41 o 
  -1  -2  15      200.34      187.97      8.06 o 
   0  -2  15      469.36      455.91     12.34 o 
   1  -2  15      112.84      110.95      6.03 o 
   2  -2  15       69.56       68.88      4.62 o 
   3  -2  15        6.21        7.96      2.25 o 
   4  -2  15       68.65       77.36      6.77 o 
   5  -2  15        2.58        5.07      2.69 o 
   6  -2  15       29.60       41.12      7.91 o 
  -6  -1  15       11.98       12.88      6.13 o 
  -5  -1  15        4.11        9.41      4.24 o 
  -4  -1  15       20.28       26.42      4.49 o 
  -3  -1  15       67.12       71.92      7.36 o 
  -2  -1  15        0.84        0.17      3.07 o 
  -1  -1  15      561.69      525.81     13.10 o 
   0  -1  15      379.04      363.45     12.41 o 
   1  -1  15        4.16        2.50      1.82 o 
   2  -1  15      357.19      315.03      9.01 o 
   3  -1  15      132.71      138.07      6.99 o 
   4  -1  15        0.09        3.03      2.81 o 
   5  -1  15        2.10        1.36      2.90 o 
   6  -1  15       31.87       40.78      6.51 o 
  -6   0  15       32.27       38.60      6.99 o 
  -5   0  15        7.13       10.55      4.06 o 
  -4   0  15       22.20       19.80      4.25 o 
  -3   0  15       54.14       50.20      4.81 o 
  -2   0  15       61.98       51.21      4.51 o 
  -1   0  15      148.78      158.33      8.41 o 
   0   0  15        6.39        7.31      2.52 o 
   1   0  15        9.29        7.34      2.13 o 
   2   0  15       43.55       37.33      4.11 o 
   3   0  15        0.00       -0.04      1.98 o 
   4   0  15       19.25       25.77      4.66 o 
   5   0  15       25.93       26.63      4.63 o 
   6   0  15        0.00        2.67      4.30 o 
  -6   1  15        4.24        9.93      5.07 o 
  -5   1  15      103.83      140.62     12.26 o 
  -4   1  15        3.02        5.24      3.54 o 
  -3   1  15       44.09       44.80      4.15 o 
  -2   1  15       15.86       20.07      2.57 o 
  -1   1  15      178.78      175.62      7.21 o 
   0   1  15      121.37      119.14      5.46 o 
   1   1  15        9.56        6.91      3.19 o 
   2   1  15       97.74       80.89      5.92 o 
   3   1  15      121.32      117.27      7.33 o 
   4   1  15        4.69        5.07      3.08 o 
   5   1  15       24.58       24.19      4.24 o 
   6   1  15       11.05       16.67      6.01 o 
  -6   2  15      133.93      159.86     13.57 o 
  -5   2  15       30.39       33.98      9.90 o 
  -4   2  15        6.02       11.99      9.45 o 
  -3   2  15       21.57       27.01      4.37 o 
  -2   2  15      349.24      354.31     11.44 o 
  -1   2  15       56.63       49.32      4.45 o 
   0   2  15      249.42      255.49      8.66 o 
   1   2  15        0.81       -0.05      2.33 o 
   2   2  15       12.29       11.47      2.76 o 
   3   2  15       11.35       11.63      2.85 o 
   4   2  15       17.74       16.28      3.54 o 
   5   2  15       20.52       15.61      3.84 o 
  -6   3  15       22.99       30.96      8.34 o 
  -5   3  15       81.89       99.62     10.83 o 
  -4   3  15       12.11       18.17      5.33 o 
  -3   3  15        4.99        4.08      3.07 o 
  -2   3  15        1.74        0.46      4.44 o 
  -1   3  15      473.51      461.66     13.89 o 
   0   3  15        3.57        9.28      2.88 o 
   1   3  15      228.80      197.55      9.27 o 
   2   3  15        7.02        5.77      2.88 o 
   3   3  15       58.72       70.74      6.84 o 
   4   3  15        0.41        1.09      2.43 o 
   5   3  15        3.44        2.81      3.01 o 
  -6   4  15       11.43        6.84     13.35 o 
  -5   4  15        4.67        3.51      6.03 o 
  -4   4  15        4.68        1.67      7.72 o 
  -3   4  15       90.38       97.43      7.10 o 
  -2   4  15      166.30      174.67     10.47 o 
  -1   4  15        0.91        1.58      2.28 o 
   0   4  15      389.23      388.70     12.06 o 
   1   4  15       13.43       12.75      3.54 o 
   2   4  15       10.69        5.74      3.50 o 
   3   4  15        0.02        0.66      3.07 o 
   4   4  15       36.13       46.54      6.03 o 
   5   4  15        2.42        3.12      5.07 o 
  -5   5  15        0.82       -4.64      6.16 o 
  -4   5  15        4.13       -0.45      4.76 o 
  -3   5  15        1.04        4.94      3.97 o 
  -2   5  15       28.65       29.23      4.83 o 
  -1   5  15        2.08        2.83      2.81 o 
   0   5  15        6.43       10.91      3.11 o 
   1   5  15       36.63       23.56      4.99 o 
   2   5  15       14.18       11.19      4.56 o 
   3   5  15        0.81        1.22      2.92 o 
   4   5  15        0.32        0.28      3.27 o 
  -5   6  15        0.21       -3.58      5.90 o 
  -4   6  15       13.92       15.67      5.77 o 
  -3   6  15        9.60        8.07      3.85 o 
  -2   6  15        2.64        3.78      3.36 o 
  -1   6  15        4.10        5.86      3.06 o 
   0   6  15       11.25        9.32      3.05 o 
   1   6  15        0.87       -0.84      3.11 o 
   2   6  15        6.41        6.70      3.52 o 
   3   6  15        1.18        0.58      2.76 o 
   4   6  15        5.17        1.52      4.36 o 
  -4   7  15       16.49       24.40      8.49 o 
  -3   7  15        0.22        1.67      3.65 o 
  -2   7  15        1.41        0.83      4.22 o 
  -1   7  15       10.75       13.73      4.18 o 
   0   7  15        3.14        3.62      3.10 o 
   1   7  15        5.92        5.21      3.60 o 
   2   7  15        0.33        5.31      3.84 o 
   3   7  15        5.60        5.52      3.43 o 
  -4   8  15        2.07       -1.00     11.92 o 
  -3   8  15        0.35       -3.11      3.38 o 
  -2   8  15        9.96        5.82      4.66 o 
  -1   8  15       16.17       23.46      5.20 o 
   0   8  15        0.65        1.22      2.91 o 
   1   8  15        5.38        7.27      3.45 o 
   2   8  15        0.05        5.89      3.94 o 
   3   8  15       12.91       11.94      8.81 o 
  -3   9  15        4.57        1.71      5.20 o 
  -2   9  15       15.42       10.36      5.02 o 
  -1   9  15       18.86       21.89      5.07 o 
   0   9  15        3.41        0.87      3.22 o 
   1   9  15        0.01       -2.57      4.01 o 
  -1 -11  16        0.11      -12.15      8.10 o 
   0 -11  16        3.02       11.00      7.26 o 
   1 -11  16       15.98       20.94     10.03 o 
   2 -11  16        2.22        3.19      5.97 o 
  -2 -10  16        1.25       -5.07      4.78 o 
  -1 -10  16       11.24        4.12      3.63 o 
   0 -10  16        1.06        1.26      3.57 o 
   1 -10  16        7.74        5.14      4.59 o 
   2 -10  16        0.48        5.83      6.39 o 
   3 -10  16        7.99        7.64      5.36 o 
  -3  -9  16       16.75       22.21      5.97 o 
  -2  -9  16        0.14       -3.45      4.06 o 
  -1  -9  16        8.35        5.03      3.83 o 
   0  -9  16        1.25        2.70      3.06 o 
   1  -9  16        3.61        9.28      3.86 o 
   2  -9  16        0.03       -2.18      5.27 o 
   3  -9  16        1.68       -9.67      6.44 o 
   4  -9  16        7.10        5.77      7.07 o 
  -4  -8  16        0.26        5.93      4.44 o 
  -3  -8  16        5.86        3.55      3.83 o 
  -2  -8  16        0.04       -3.41      4.16 o 
  -1  -8  16        4.99        6.95      3.62 o 
   0  -8  16       51.21       59.27      6.18 o 
   1  -8  16        2.73        7.45      4.77 o 
   2  -8  16       35.26       25.86      5.66 o 
   3  -8  16       59.18       52.61      9.52 o 
   4  -8  16       26.09       19.49      5.47 o 
  -5  -7  16        2.22        0.40      4.88 o 
  -4  -7  16       17.56       22.17      5.58 o 
  -3  -7  16        0.88       -2.54      4.37 o 
  -2  -7  16        7.26        4.13      2.83 o 
  -1  -7  16       11.39        9.04      2.93 o 
   0  -7  16        1.83        5.12      3.49 o 
   1  -7  16       13.51        9.67      4.22 o 
   2  -7  16        2.59        2.67      6.55 o 
   3  -7  16        0.02       -1.14      3.88 o 
   4  -7  16        0.14        0.96      5.55 o 
   5  -7  16        1.09        3.06      4.46 o 
  -5  -6  16        1.43       -1.57      5.12 o 
  -4  -6  16        1.63       -2.78      4.17 o 
  -3  -6  16        0.21       -2.00      3.12 o 
  -2  -6  16       33.73       35.18      4.78 o 
  -1  -6  16        3.85        4.35      3.12 o 
   0  -6  16       23.94       27.29      3.77 o 
   1  -6  16        0.54       -1.08      3.41 o 
   2  -6  16        1.08        3.39      3.39 o 
   3  -6  16       57.99       54.86      6.58 o 
   4  -6  16       17.41       10.29      5.94 o 
   5  -6  16        8.38        5.13      3.85 o 
  -5  -5  16       22.49       18.06      5.16 o 
  -4  -5  16        6.84        2.03      3.58 o 
  -3  -5  16       20.53       16.05      3.44 o 
  -2  -5  16       64.43       60.62      6.27 o 
  -1  -5  16       25.12       22.77      3.91 o 
   0  -5  16      290.63      292.34     13.01 o 
   1  -5  16      113.51      111.36      7.28 o 
   2  -5  16        0.17        3.70      2.95 o 
   3  -5  16      151.46      154.67     10.28 o 
   4  -5  16      124.73      122.10     10.76 o 
   5  -5  16        1.92       -0.17      5.77 o 
  -5  -4  16        8.57        2.07      4.41 o 
  -4  -4  16        1.63       -0.99      3.06 o 
  -3  -4  16       12.50       10.87      3.18 o 
  -2  -4  16       10.44        6.17      2.59 o 
  -1  -4  16       26.60       27.92      6.42 o 
   0  -4  16      104.07       97.95      7.03 o 
   1  -4  16       20.23       25.58      4.34 o 
   2  -4  16       98.74       97.48      8.09 o 
   3  -4  16       33.39       35.58      6.10 o 
   4  -4  16       61.27       67.64      6.86 o 
   5  -4  16        1.66       -3.58      3.76 o 
  -6  -3  16        6.99       -1.83      5.65 o 
  -5  -3  16        5.07        1.38      4.55 o 
  -4  -3  16       68.51       63.05      6.46 o 
  -3  -3  16        5.63        3.91      2.53 o 
  -2  -3  16       24.01       23.22      3.78 o 
  -1  -3  16       17.04       13.25      4.20 o 
   0  -3  16      166.20      160.60      7.74 o 
   1  -3  16        0.03       -0.50      3.25 o 
   2  -3  16       75.84       75.00      5.01 o 
   3  -3  16      296.04      302.87     11.72 o 
   4  -3  16      173.07      164.13      9.08 o 
   5  -3  16       78.95       72.85      8.66 o 
  -6  -2  16        1.22       -4.89      6.14 o 
  -5  -2  16      147.10      168.33     17.21 o 
  -4  -2  16        1.41        0.89      2.53 o 
  -3  -2  16      193.34      206.47     10.88 o 
  -2  -2  16      703.35      669.75     17.04 o 
  -1  -2  16      691.24      687.47     15.64 o 
   0  -2  16        5.52        7.22      2.83 o 
   1  -2  16        0.02        7.88      3.89 o 
   2  -2  16       20.71       17.81      2.92 o 
   3  -2  16       58.20       57.44      4.90 o 
   4  -2  16       85.23       93.02      9.21 o 
   5  -2  16       14.47        9.63      4.17 o 
   6  -2  16       27.36       24.03      7.08 o 
  -6  -1  16       20.64       18.04      7.23 o 
  -5  -1  16       64.86       74.09      9.43 o 
  -4  -1  16      246.80      277.16     11.94 o 
  -3  -1  16       55.00       50.62      5.06 o 
  -2  -1  16      190.69      176.87      8.78 o 
  -1  -1  16      842.21      807.91     16.76 o 
   0  -1  16       64.10       64.71      6.09 o 
   1  -1  16       16.82       24.61      3.57 o 
   2  -1  16        7.29        9.86      3.38 o 
   3  -1  16       36.34       30.72      4.00 o 
   4  -1  16       16.81       12.89      3.56 o 
   5  -1  16       18.90       25.00      4.68 o 
  -6   0  16        3.33        6.99      7.00 o 
  -5   0  16       47.91       69.23      9.16 o 
  -4   0  16        2.44        2.28      3.98 o 
  -3   0  16       10.99        7.06      2.76 o 
  -2   0  16      249.11      234.14      9.76 o 
  -1   0  16      969.52      957.39     20.86 o 
   0   0  16      112.87      108.43      5.18 o 
   1   0  16       40.49       50.56      4.19 o 
   2   0  16      127.35      122.57      7.05 o 
   3   0  16        9.76        9.36      2.42 o 
   4   0  16      118.84      126.87      9.29 o 
   5   0  16       25.90       26.95      4.73 o 
  -6   1  16       33.33       32.29     11.83 o 
  -5   1  16        9.91       16.83      6.79 o 
  -4   1  16        6.28        3.73      7.27 o 
  -3   1  16       69.33       70.63      6.40 o 
  -2   1  16       36.73       44.91      5.46 o 
  -1   1  16      458.69      436.19     14.59 o 
   0   1  16       54.45       52.66      4.52 o 
   1   1  16        1.54        1.21      2.78 o 
   2   1  16       57.22       65.23      5.56 o 
   3   1  16       18.10       20.43      3.61 o 
   4   1  16       15.02       10.72      4.88 o 
   5   1  16        2.88        1.66      3.51 o 
  -6   2  16       27.04       26.05     14.93 o 
  -5   2  16       43.06       36.29      8.94 o 
  -4   2  16       15.45       20.12      6.13 o 
  -3   2  16      103.33      107.50      8.50 o 
  -2   2  16        0.15        6.24      3.25 o 
  -1   2  16      112.44      104.67      6.26 o 
   0   2  16        3.41        4.00      2.61 o 
   1   2  16        9.32       18.08      3.39 o 
   2   2  16        3.53        5.03      2.17 o 
   3   2  16        3.38        2.38      2.40 o 
   4   2  16       28.16       28.11      4.71 o 
   5   2  16        0.79        0.07      2.57 o 
  -6   3  16       27.50       42.74     10.35 o 
  -5   3  16        0.60        2.80      4.36 o 
  -4   3  16       38.84       32.47      8.30 o 
  -3   3  16       55.50       62.14      6.89 o 
  -2   3  16       78.46       83.25      9.54 o 
  -1   3  16      106.56       96.94      6.80 o 
   0   3  16       29.90       37.53      4.17 o 
   1   3  16       85.87       92.06      6.64 o 
   2   3  16       11.63        5.62      2.64 o 
   3   3  16        6.72       10.59      3.05 o 
   4   3  16        0.61        1.67      2.51 o 
   5   3  16       11.94        8.53      3.18 o 
  -5   4  16       19.16       13.73      8.42 o 
  -4   4  16        4.39        6.71      6.54 o 
  -3   4  16        8.82       10.39      4.36 o 
  -2   4  16       29.19       25.10      5.78 o 
  -1   4  16       85.87       95.44      7.08 o 
   0   4  16      164.37      153.72      7.98 o 
   1   4  16        4.63        5.78      2.56 o 
   2   4  16        3.53        4.55      2.66 o 
   3   4  16        9.86        8.68      2.82 o 
   4   4  16       29.73       31.87      5.45 o 
  -5   5  16        1.66       -0.04      6.05 o 
  -4   5  16        0.01        2.02      7.43 o 
  -3   5  16        1.34        1.86      5.00 o 
  -2   5  16        0.24        2.03      3.49 o 
  -1   5  16        0.11        0.50      2.77 o 
   0   5  16        0.43        2.11      2.60 o 
   1   5  16       32.37       47.28      5.64 o 
   2   5  16        8.04        7.18      3.29 o 
   3   5  16       12.30       12.02      3.44 o 
   4   5  16        0.09       -2.57      3.50 o 
  -5   6  16        4.37       -0.36      5.19 o 
  -4   6  16        4.68       10.42      5.59 o 
  -3   6  16        0.00        5.22      4.48 o 
  -2   6  16       11.23       14.77      4.15 o 
  -1   6  16        0.01       -1.52      3.57 o 
   0   6  16       23.23       25.71      4.13 o 
   1   6  16        4.66        3.00      4.60 o 
   2   6  16       19.03       17.90      4.95 o 
   3   6  16        0.33       -0.32      2.81 o 
   4   6  16       45.29       41.94      9.26 o 
  -4   7  16        6.97       15.75      7.86 o 
  -3   7  16        2.91       -5.52      5.87 o 
  -2   7  16        1.56        0.63      4.12 o 
  -1   7  16        0.03        1.87      3.18 o 
   0   7  16        6.01        9.71      3.09 o 
   1   7  16       22.12       19.10      3.58 o 
   2   7  16        1.02        4.78      3.58 o 
   3   7  16        2.62        4.74      3.81 o 
  -3   8  16        0.59        4.76      7.57 o 
  -2   8  16       56.37       78.93     14.09 o 
  -1   8  16        1.03        5.64      3.63 o 
   0   8  16        0.88       -1.04      3.08 o 
   1   8  16        0.11       -1.37      3.54 o 
   2   8  16        9.70       14.51      6.25 o 
  -1   9  16       38.10       46.53     10.27 o 
   0   9  16        4.29        0.99      3.83 o 
  -2 -10  17        1.75        1.22      4.18 o 
  -1 -10  17        7.96        5.57      4.11 o 
   0 -10  17        0.76        4.14      3.96 o 
   1 -10  17        1.08        5.88      6.49 o 
   2 -10  17        0.84       -0.57      4.49 o 
  -3  -9  17        2.59       -0.10      4.33 o 
  -2  -9  17        0.43       -2.52      3.79 o 
  -1  -9  17        0.83        1.90      3.16 o 
   0  -9  17        9.41       18.75      4.49 o 
   1  -9  17        4.55        8.10      3.51 o 
   2  -9  17        4.87       -4.30      4.57 o 
   3  -9  17        0.34       -9.29      6.19 o 
  -4  -8  17       13.75       23.16      9.31 o 
  -3  -8  17        1.48       -3.40      4.46 o 
  -2  -8  17        4.81        4.06      4.00 o 
  -1  -8  17       68.77       74.53      6.33 o 
   0  -8  17        2.48        5.54      3.08 o 
   1  -8  17        2.66        0.52      3.83 o 
   2  -8  17        0.00       -8.03      5.35 o 
   3  -8  17       69.97       62.33      8.73 o 
   4  -8  17        0.27        3.10      4.09 o 
  -4  -7  17        2.42       -2.13      3.98 o 
  -3  -7  17        0.14        0.09      3.24 o 
  -2  -7  17       31.25       34.83      5.33 o 
  -1  -7  17        5.57        6.49      3.19 o 
   0  -7  17       52.52       64.70      6.41 o 
   1  -7  17      119.54      113.54      9.17 o 
   2  -7  17        0.44       -0.80      3.77 o 
   3  -7  17        1.55       -2.04      5.08 o 
   4  -7  17        2.33        5.85      7.15 o 
  -4  -6  17        1.20       -4.75      4.88 o 
  -3  -6  17        1.26       -3.10      3.64 o 
  -2  -6  17       15.43       11.80      3.56 o 
  -1  -6  17       36.47       44.92      5.39 o 
   0  -6  17      149.59      138.98      8.60 o 
   1  -6  17        0.63       -1.08      3.58 o 
   2  -6  17       17.47       23.91      5.67 o 
   3  -6  17       15.28       20.40      4.70 o 
   4  -6  17        6.04        6.34      3.77 o 
   5  -6  17        2.27        2.27      4.09 o 
  -5  -5  17        9.43       -3.10      7.01 o 
  -4  -5  17        0.01       -0.52      3.01 o 
  -3  -5  17       11.89        8.99      3.36 o 
  -2  -5  17       64.02       62.77      6.92 o 
  -1  -5  17        6.57        7.55      3.80 o 
   0  -5  17       63.77       54.17      5.72 o 
   1  -5  17      169.47      157.34      8.96 o 
   2  -5  17      120.90      138.25      9.77 o 
   3  -5  17        0.74        4.86      3.39 o 
   4  -5  17       27.16       28.11      5.80 o 
   5  -5  17       37.71       35.44      8.69 o 
  -5  -4  17        2.19       -1.18      5.28 o 
  -4  -4  17        1.25       -1.27      4.07 o 
  -3  -4  17       43.67       41.84      5.54 o 
  -2  -4  17       12.39       12.21      3.21 o 
  -1  -4  17      123.38      118.46      7.87 o 
   0  -4  17       51.15       41.71      4.49 o 
   1  -4  17       29.41       33.00      4.53 o 
   2  -4  17       44.89       52.72      5.78 o 
   3  -4  17      138.28      126.31     10.80 o 
   4  -4  17        2.20        4.10      2.47 o 
   5  -4  17       22.94       16.43      4.59 o 
  -5  -3  17        0.35       -1.96      7.41 o 
  -4  -3  17        1.29        3.65      2.53 o 
  -3  -3  17        1.82        4.43      2.93 o 
  -2  -3  17       17.11       19.95      3.62 o 
  -1  -3  17        1.40       -0.82      2.69 o 
   0  -3  17        0.06       -2.89      2.59 o 
   1  -3  17       10.10        9.61      3.37 o 
   2  -3  17        0.82        3.67      2.69 o 
   3  -3  17       29.48       34.63      8.02 o 
   4  -3  17       13.75       14.24      3.65 o 
   5  -3  17        0.76       -1.91      4.08 o 
  -6  -2  17       10.46       19.89      7.68 o 
  -5  -2  17       68.80       96.33     13.77 o 
  -4  -2  17        0.39        2.94      2.49 o 
  -3  -2  17       31.10       33.57      4.39 o 
  -2  -2  17       47.96       54.41      5.75 o 
  -1  -2  17       14.54        8.51      2.77 o 
   0  -2  17        2.73        0.95      2.38 o 
   1  -2  17      379.47      377.85     12.41 o 
   2  -2  17      112.57      108.39      7.70 o 
   3  -2  17        0.36        2.04      2.29 o 
   4  -2  17       11.08       12.32      3.67 o 
   5  -2  17       52.65       52.93      6.96 o 
  -6  -1  17        9.81       25.52      8.75 o 
  -5  -1  17        4.47        4.84      5.24 o 
  -4  -1  17       33.51       28.84      5.54 o 
  -3  -1  17       12.26        6.91      2.85 o 
  -2  -1  17       59.20       59.49      5.40 o 
  -1  -1  17        8.49        9.36      3.11 o 
   0  -1  17      168.78      155.55      9.06 o 
   1  -1  17       16.96       23.29      4.46 o 
   2  -1  17      220.24      192.13     10.23 o 
   3  -1  17        2.16        6.92      3.08 o 
   4  -1  17       26.23       31.30      5.47 o 
   5  -1  17        8.91       13.06      4.44 o 
  -6   0  17       34.01       48.51      8.69 o 
  -5   0  17       41.13       53.07      7.96 o 
  -4   0  17       31.00       41.30      6.82 o 
  -3   0  17        0.04       -0.65      2.71 o 
  -2   0  17       63.90       55.40      5.32 o 
  -1   0  17       35.23       37.89      5.03 o 
   0   0  17       12.96       14.77      4.21 o 
   1   0  17      296.80      270.77     10.47 o 
   2   0  17        0.00        2.46      2.09 o 
   3   0  17       76.44       71.01      5.58 o 
   4   0  17       46.75       42.88      5.77 o 
   5   0  17       40.44       45.54      7.25 o 
  -6   1  17       12.24       15.98      9.13 o 
  -5   1  17        1.26       -2.42      4.54 o 
  -4   1  17       53.41       49.49      6.99 o 
  -3   1  17        0.52       -1.18      3.20 o 
  -2   1  17        3.12        1.37      2.60 o 
  -1   1  17        8.01       12.11      3.66 o 
   0   1  17        2.24        7.94      5.08 o 
   1   1  17       21.39       10.40      2.69 o 
   2   1  17       48.84       38.87      4.72 o 
   3   1  17        2.46        4.50      2.51 o 
   4   1  17        0.00        0.23      2.74 o 
   5   1  17        0.18       -1.98      3.99 o 
  -5   2  17        5.13        4.05      5.09 o 
  -4   2  17       13.04       13.44      5.11 o 
  -3   2  17      150.05      168.28     10.74 o 
  -2   2  17       23.98       26.07      5.04 o 
  -1   2  17        1.10       -3.52      3.24 o 
   0   2  17       34.79       32.63      5.59 o 
   1   2  17        2.59        0.76      1.89 o 
   2   2  17       14.72       10.89      2.74 o 
   3   2  17       40.38       36.76      4.59 o 
   4   2  17       13.20       15.11      3.86 o 
   5   2  17       12.98        8.78      3.37 o 
  -5   3  17        5.11        2.46      4.62 o 
  -4   3  17      102.82      117.40     12.08 o 
  -3   3  17        0.38        1.09      3.30 o 
  -2   3  17       14.54       12.83      4.01 o 
  -1   3  17      155.43      166.94     11.46 o 
   0   3  17        0.47        4.91      3.34 o 
   1   3  17       94.12      108.64      7.28 o 
   2   3  17        7.43        3.21      2.58 o 
   3   3  17        4.08        5.55      2.79 o 
   4   3  17        2.59        1.85      2.93 o 
  -5   4  17        0.11        0.52      6.94 o 
  -4   4  17        5.50        3.14      6.94 o 
  -3   4  17       45.29       54.30      6.84 o 
  -2   4  17        2.44        6.95      4.92 o 
  -1   4  17        2.26        5.54      4.45 o 
   0   4  17        5.37        4.69      4.73 o 
   1   4  17        1.86        6.60      3.23 o 
   2   4  17        0.64        0.66      2.51 o 
   3   4  17       14.36       17.40      3.98 o 
   4   4  17       15.18       17.94      6.74 o 
  -5   5  17        9.16        6.53      5.19 o 
  -4   5  17        0.06        0.87      5.14 o 
  -3   5  17        1.05        6.48      6.94 o 
  -2   5  17       25.86       34.55      7.57 o 
  -1   5  17        6.26        6.53      4.23 o 
   0   5  17        2.30        5.34      3.00 o 
   1   5  17        0.00        3.13      2.94 o 
   2   5  17        1.98        2.08      2.85 o 
   3   5  17       27.77       34.59      6.29 o 
   4   5  17       33.34       23.96      5.40 o 
  -4   6  17        1.39        8.41      5.55 o 
  -3   6  17        0.70        3.60      4.91 o 
  -2   6  17        7.62        8.63      5.59 o 
  -1   6  17       28.64       20.44      5.26 o 
   0   6  17       73.73       82.99      7.46 o 
   1   6  17       16.44       26.95      4.71 o 
   2   6  17        0.46        1.15      4.23 o 
   3   6  17        1.48        0.74      3.14 o 
  -3   7  17       10.66       19.68      6.73 o 
  -2   7  17        4.17       -0.07      6.00 o 
  -1   7  17        6.96       -1.72      4.76 o 
   0   7  17        5.92        4.12      3.28 o 
   1   7  17        0.06        3.61      3.88 o 
   2   7  17       20.78       22.66      5.56 o 
  -2   8  17       28.40       44.95     15.62 o 
  -1   8  17       30.45       40.64     10.22 o 
   0   8  17        6.12        4.10      3.20 o 
   1   8  17        8.21        1.64      4.77 o 
  -1 -10  18        4.02        0.35      5.38 o 
   0 -10  18        1.78       12.38      4.90 o 
   1 -10  18        1.21        1.72      8.02 o 
  -2  -9  18        2.38        2.48      5.01 o 
  -1  -9  18        1.31        0.66      3.38 o 
   0  -9  18       79.06       90.61      8.21 o 
   1  -9  18        6.04        6.09      4.08 o 
   2  -9  18        0.12       -5.93      6.12 o 
   3  -9  18        1.43       -3.80      8.33 o 
  -3  -8  18       13.11       11.25      4.88 o 
  -2  -8  18        0.63       -2.01      3.61 o 
  -1  -8  18        0.09        5.58      2.98 o 
   0  -8  18        9.45       16.87      4.40 o 
   1  -8  18        6.36        2.07      3.94 o 
   2  -8  18        1.46        1.09      4.62 o 
   3  -8  18       12.45       15.67      4.96 o 
  -4  -7  18        7.12       17.35      8.86 o 
  -3  -7  18        0.87        0.14      3.61 o 
  -2  -7  18       18.72       16.61      3.94 o 
  -1  -7  18       42.30       38.16      5.10 o 
   0  -7  18       30.10       38.54      6.26 o 
   1  -7  18        0.32       -1.18      4.23 o 
   2  -7  18        8.58        4.17      4.16 o 
   3  -7  18        0.03        0.80      3.77 o 
   4  -7  18        2.61        3.73      4.76 o 
  -4  -6  18        3.81        5.62      3.84 o 
  -3  -6  18        7.26        4.24      3.74 o 
  -2  -6  18       13.12        9.72      3.41 o 
  -1  -6  18        1.61        2.94      3.67 o 
   0  -6  18      162.69      158.30      8.65 o 
   1  -6  18       61.02       58.12      5.24 o 
   2  -6  18        0.09        2.61      4.27 o 
   3  -6  18        2.01        6.14      3.83 o 
   4  -6  18        7.18        6.61      4.46 o 
  -4  -5  18        4.47        7.51      4.58 o 
  -3  -5  18        0.53        2.59      2.92 o 
  -2  -5  18        1.54        2.87      2.51 o 
  -1  -5  18       38.58       33.56      5.33 o 
   0  -5  18      245.91      245.49     11.60 o 
   1  -5  18      315.00      310.46     12.50 o 
   2  -5  18       76.35       80.84      8.12 o 
   3  -5  18       25.43       35.33      5.96 o 
   4  -5  18       71.61       64.90     10.60 o 
  -5  -4  18        1.00       -3.66      5.96 o 
  -4  -4  18        1.06        4.15      3.29 o 
  -3  -4  18        4.62        7.87      3.12 o 
  -2  -4  18        4.22        5.69      2.81 o 
  -1  -4  18        7.26        6.91      3.06 o 
   0  -4  18      247.58      237.27     10.12 o 
   1  -4  18       53.48       50.00      5.65 o 
   2  -4  18      108.77      117.79      9.15 o 
   3  -4  18        0.70        6.10      4.23 o 
   4  -4  18       37.09       35.43      6.63 o 
   5  -4  18       81.33       53.33     14.16 o 
  -5  -3  18        0.02       -4.67      5.38 o 
  -4  -3  18        0.62        1.48      2.35 o 
  -3  -3  18        0.61        4.86      3.12 o 
  -2  -3  18        6.31        5.94      3.02 o 
  -1  -3  18        1.48       -2.39      2.81 o 
   0  -3  18       16.17       12.62      3.20 o 
   1  -3  18      261.99      248.03     12.97 o 
   2  -3  18       52.76       46.33      5.34 o 
   3  -3  18        2.48        4.34      3.46 o 
   4  -3  18       60.23       68.24      8.93 o 
   5  -3  18        0.98       -4.34      5.54 o 
  -5  -2  18       14.39       14.56      7.68 o 
  -4  -2  18        0.40        1.31      3.28 o 
  -3  -2  18        5.42        8.12      2.98 o 
  -2  -2  18       27.54       19.69      3.38 o 
  -1  -2  18       16.43       12.57      2.81 o 
   0  -2  18        0.86        3.37      2.65 o 
   1  -2  18       37.52       38.96      5.65 o 
   2  -2  18        1.98        2.73      3.00 o 
   3  -2  18       39.75       37.41      6.17 o 
   4  -2  18       10.99       11.68      5.08 o 
   5  -2  18        0.19       -0.07      3.44 o 
  -5  -1  18        8.47        9.30      5.47 o 
  -4  -1  18        2.93       -0.15      7.25 o 
  -3  -1  18       22.98       18.82      3.78 o 
  -2  -1  18       36.60       32.76      4.21 o 
  -1  -1  18       35.39       35.40      4.74 o 
   0  -1  18       44.20       44.79      5.55 o 
   1  -1  18        1.87        0.98      4.70 o 
   2  -1  18       42.21       46.41      5.80 o 
   3  -1  18        9.37        6.18      3.41 o 
   4  -1  18        2.78        6.21      3.87 o 
   5  -1  18       56.06       57.89      8.82 o 
  -5   0  18        4.63        9.42      4.98 o 
  -4   0  18       10.42        4.63      3.76 o 
  -3   0  18        0.24       -0.88      3.02 o 
  -2   0  18      138.80      141.79      9.95 o 
  -1   0  18        6.67        6.19      2.89 o 
   0   0  18       42.41       41.74      6.21 o 
   1   0  18      225.52      228.10     13.00 o 
   2   0  18        0.00        0.83      4.59 o 
   3   0  18        9.63        8.58      3.72 o 
   4   0  18       26.64       27.82     16.07 o 
   5   0  18       34.85       37.05      8.72 o 
  -5   1  18        0.49        0.67      4.22 o 
  -4   1  18       16.68       12.09      5.28 o 
  -3   1  18       11.68        9.24      3.93 o 
  -2   1  18       46.92       52.75      6.37 o 
  -1   1  18        0.07        0.19      2.66 o 
   0   1  18        1.47        1.59      3.37 o 
   1   1  18        1.67        2.80      3.84 o 
   2   1  18       18.52       15.54      5.06 o 
   3   1  18        5.20        6.31      2.96 o 
   4   1  18       36.20       50.60      6.38 o 
   5   1  18       26.57       22.56      6.02 o 
  -5   2  18        9.08        7.60      8.79 o 
  -4   2  18        1.38       -0.34      4.46 o 
  -3   2  18        1.57        1.63      2.90 o 
  -2   2  18       69.74       69.55      7.61 o 
  -1   2  18        6.79        1.86      3.48 o 
   0   2  18       12.35       19.87      4.94 o 
   1   2  18       17.03       14.82      4.94 o 
   2   2  18       25.99       24.25      6.05 o 
   3   2  18        1.85        1.22      2.96 o 
   4   2  18        0.00        0.04      3.15 o 
  -5   3  18        3.57        9.36      5.80 o 
  -4   3  18       17.22       21.97      6.54 o 
  -3   3  18        0.18        2.19      3.25 o 
  -2   3  18        0.03        3.59      3.34 o 
  -1   3  18       31.96       35.08      6.02 o 
   0   3  18        0.51        2.57      3.35 o 
   1   3  18       18.92       14.60      5.32 o 
   2   3  18        1.74       -1.73      2.54 o 
   3   3  18       12.00       16.78      4.13 o 
   4   3  18       13.23       19.58      6.52 o 
  -5   4  18        5.32        9.83      7.52 o 
  -4   4  18        5.62        9.34      7.98 o 
  -3   4  18        2.17        4.65      4.98 o 
  -2   4  18        1.10        5.62      5.01 o 
  -1   4  18       29.28       34.76      6.95 o 
   0   4  18       16.95       27.58      5.80 o 
   1   4  18        0.02       -0.27      5.54 o 
   2   4  18       13.45       17.61      4.39 o 
   3   4  18       53.27       66.43      7.43 o 
   4   4  18       28.17       37.85      6.02 o 
  -4   5  18        1.91        4.49      4.94 o 
  -3   5  18       42.38       54.48      9.24 o 
  -2   5  18        0.03        3.23      3.96 o 
  -1   5  18       14.71       13.83      5.92 o 
   0   5  18        7.08       23.08      5.42 o 
   1   5  18        0.51       10.86      7.36 o 
   2   5  18        1.63       -0.11      2.67 o 
   3   5  18       46.24       49.84      6.69 o 
  -4   6  18       27.28       34.93     15.58 o 
  -3   6  18        4.20       10.62      5.96 o 
  -2   6  18       20.35       20.63      7.41 o 
  -1   6  18       14.59       13.19      5.53 o 
   0   6  18        7.85        7.65      4.82 o 
   1   6  18        0.20       -1.22      4.27 o 
   2   6  18        8.34        2.26      3.54 o 
  -3   7  18        9.78       13.70     11.35 o 
  -2   7  18        2.22        0.50      4.68 o 
  -1   7  18        3.40        1.66      5.68 o 
   0   7  18        0.01        0.10      4.20 o 
   1   7  18        5.34       14.51      7.06 o 
   2   7  18        0.84       18.74     11.79 o 
   0   8  18        1.25       -5.37      4.99 o 
  -2  -9  19        5.68       -3.17      5.49 o 
  -1  -9  19       38.13       47.00      6.29 o 
   0  -9  19        8.02       25.06      5.95 o 
   1  -9  19        4.25        2.59      3.84 o 
   2  -9  19        2.16       -8.64      5.89 o 
  -3  -8  19        1.75       -3.06      4.46 o 
  -2  -8  19        2.92        7.11      3.92 o 
  -1  -8  19       10.51       13.74      3.78 o 
   0  -8  19       26.18       33.08      6.36 o 
   1  -8  19       16.47       14.69      5.01 o 
   2  -8  19        0.03       -1.42      4.61 o 
   3  -8  19        3.04        3.21      6.47 o 
  -3  -7  19       27.24       27.99      6.49 o 
  -2  -7  19        6.84        7.40      3.26 o 
  -1  -7  19        6.60       12.13      4.01 o 
   0  -7  19       35.66       39.99      5.56 o 
   1  -7  19       15.99       16.41      4.23 o 
   2  -7  19       35.65       38.46      7.51 o 
   3  -7  19        0.01        2.90      3.84 o 
  -4  -6  19        6.01        7.11      5.43 o 
  -3  -6  19        0.21        2.17      3.88 o 
  -2  -6  19        3.11        0.64      2.88 o 
  -1  -6  19      188.47      196.90     12.62 o 
   0  -6  19        0.05        2.00      2.96 o 
   1  -6  19       55.69       53.94      5.53 o 
   2  -6  19       10.75       13.64      5.17 o 
   3  -6  19        0.41        0.65      4.67 o 
   4  -6  19        1.63       -2.29      5.12 o 
  -4  -5  19       40.71       57.36      8.88 o 
  -3  -5  19        5.45        9.42      3.77 o 
  -2  -5  19       36.23       43.38      5.63 o 
  -1  -5  19        5.93        9.57      4.50 o 
   0  -5  19      244.67      241.36     10.76 o 
   1  -5  19        1.03        5.94      3.14 o 
   2  -5  19        4.43       13.74      5.28 o 
   3  -5  19       25.76       26.64      6.62 o 
   4  -5  19        0.05        0.19      5.02 o 
  -4  -4  19        1.38        3.21      4.35 o 
  -3  -4  19       25.36       21.23      6.47 o 
  -2  -4  19       32.55       32.03      5.50 o 
  -1  -4  19       19.80       10.45      3.43 o 
   0  -4  19       54.45       50.92      5.20 o 
   1  -4  19       11.08        6.41      3.09 o 
   2  -4  19       38.28       40.74      6.33 o 
   3  -4  19        1.91        3.55      4.29 o 
   4  -4  19        0.88        5.62      5.86 o 
  -5  -3  19        6.85       16.88      8.39 o 
  -4  -3  19        1.73        5.55      4.56 o 
  -3  -3  19        2.74        4.55      4.44 o 
  -2  -3  19       27.42       27.13      3.95 o 
  -1  -3  19       27.16       19.87      3.62 o 
   0  -3  19       15.34       13.54      3.58 o 
   1  -3  19        5.72        5.12      3.26 o 
   2  -3  19        0.45        2.62      3.29 o 
   3  -3  19        6.64        7.01      3.78 o 
   4  -3  19        1.89       -0.11      3.11 o 
  -5  -2  19       15.27       20.31     13.30 o 
  -4  -2  19        1.29        6.51      4.24 o 
  -3  -2  19       38.99       42.68      5.49 o 
  -2  -2  19       83.72       81.30      6.59 o 
  -1  -2  19        0.66       -2.56      2.78 o 
   0  -2  19        1.74        4.71      2.97 o 
   1  -2  19       22.10       15.80      3.68 o 
   2  -2  19        1.23        5.75      3.28 o 
   3  -2  19       15.76       17.18      5.91 o 
   4  -2  19       25.35       28.59      6.38 o 
  -5  -1  19        5.60        5.75      9.42 o 
  -4  -1  19        3.36       -2.27      4.38 o 
  -3  -1  19       28.42       20.36      5.13 o 
  -2  -1  19       25.12       24.26      4.42 o 
  -1  -1  19       87.72       92.74      7.50 o 
   0  -1  19        0.47        4.17      3.76 o 
   1  -1  19       12.08       11.89      4.31 o 
   2  -1  19       36.41       36.21      5.51 o 
   3  -1  19        0.24        3.36      3.49 o 
   4  -1  19       16.04       23.13      6.12 o 
  -5   0  19        8.15       14.71      6.54 o 
  -4   0  19        1.00        1.39      3.84 o 
  -3   0  19       15.33        9.78      3.74 o 
  -2   0  19       19.07       19.44      4.24 o 
  -1   0  19        7.78        8.20      3.59 o 
   0   0  19       10.06       11.75      5.23 o 
   1   0  19       61.20       77.26      8.42 o 
   2   0  19        2.47        6.73      3.93 o 
   3   0  19        4.32        3.95      4.57 o 
   4   0  19        9.09       14.95      7.37 o 
  -5   1  19        1.75       -1.60      5.34 o 
  -4   1  19       17.08        8.69      6.80 o 
  -3   1  19        0.22       -0.14      2.88 o 
  -2   1  19       24.80       22.90      6.35 o 
  -1   1  19        6.21        5.05      3.51 o 
   0   1  19       25.77       27.57      4.85 o 
   1   1  19       51.57       52.24      8.68 o 
   2   1  19        0.86       -1.56      4.27 o 
   3   1  19       32.36       26.65      5.94 o 
   4   1  19        5.16        2.81      6.00 o 
  -5   2  19        1.99        7.32      5.98 o 
  -4   2  19        0.72        6.75      5.07 o 
  -3   2  19        0.60        1.75      3.33 o 
  -2   2  19        4.54        5.23      5.15 o 
  -1   2  19        2.73        0.73      3.56 o 
   0   2  19       47.35       53.20      7.37 o 
   1   2  19        3.28        5.51      4.62 o 
   2   2  19        1.49        2.67      4.36 o 
   3   2  19        0.09        4.70      4.52 o 
   4   2  19        9.02       11.66     11.50 o 
  -4   3  19        2.38        4.19      5.40 o 
  -3   3  19        0.12       -2.11      5.51 o 
  -2   3  19        6.99        8.07      4.83 o 
  -1   3  19        0.55        2.81      3.97 o 
   0   3  19        7.37       13.20      5.25 o 
   1   3  19        0.01        6.56      4.02 o 
   2   3  19        1.38        0.38      4.53 o 
   3   3  19        4.69        7.26      4.91 o 
   4   3  19        0.80        2.43      8.10 o 
  -4   4  19       10.35       13.78      5.99 o 
  -3   4  19        9.34       10.45      6.00 o 
  -2   4  19       37.41       53.57      9.35 o 
  -1   4  19       22.87       35.63      6.53 o 
   0   4  19       16.94       19.60      5.29 o 
   1   4  19        6.16        8.37      4.52 o 
   2   4  19        0.25       -1.33      4.67 o 
   3   4  19        0.12        4.38      5.92 o 
  -4   5  19        0.56       16.82     13.90 o 
  -3   5  19       35.90       35.68      8.61 o 
  -2   5  19       21.51       26.56      6.43 o 
  -1   5  19        2.22        0.92      4.75 o 
   0   5  19       12.06        9.94      4.62 o 
   1   5  19        4.49        2.03      4.66 o 
   2   5  19       11.83       17.64      6.25 o 
   3   5  19       35.15       39.83     12.97 o 
  -3   6  19        6.90       18.51     14.08 o 
  -2   6  19        4.61        6.14      4.87 o 
  -1   6  19       12.22        9.01      7.10 o 
   0   6  19        0.46       -0.34      3.75 o 
   1   6  19        0.56        0.46      5.66 o 
   2   6  19       20.61       27.66      7.88 o 
  -2   7  19       18.67        5.32      9.58 o 
  -1   7  19        7.12      -17.56     11.71 o 
   0   7  19       14.40       13.34      6.28 o 
  -1  -9  20        7.76        7.61      5.42 o 
   0  -9  20       91.39      104.17     14.24 o 
   1  -9  20       71.98       61.74     15.99 o 
  -2  -8  20        8.86       13.74      4.70 o 
  -1  -8  20       85.63      105.57      8.23 o 
   0  -8  20       17.88       26.65      5.42 o 
   1  -8  20        9.33        9.80      4.60 o 
   2  -8  20        5.26        6.77      4.31 o 
  -3  -7  20       13.46       23.69     10.09 o 
  -2  -7  20       20.24       28.66      5.18 o 
  -1  -7  20       11.47       13.58      4.55 o 
   0  -7  20       16.57       14.36      4.08 o 
   1  -7  20       15.34       20.32      4.67 o 
   2  -7  20       29.70       43.00      8.09 o 
   3  -7  20        0.07       -0.62      4.46 o 
  -3  -6  20        3.46        4.65      4.31 o 
  -2  -6  20       12.06       17.93      6.84 o 
  -1  -6  20       56.46       61.68      7.73 o 
   0  -6  20        1.06       -0.90      2.84 o 
   1  -6  20       11.89       12.98      3.92 o 
   2  -6  20        0.34        8.04      5.02 o 
   3  -6  20        7.84       13.79      6.30 o 
  -4  -5  20       23.82       31.08     11.31 o 
  -3  -5  20       35.45       37.96      6.39 o 
  -2  -5  20       56.68       65.38      7.01 o 
  -1  -5  20        2.73        0.12      3.10 o 
   0  -5  20       21.63       20.67      3.47 o 
   1  -5  20        2.34        5.61      2.79 o 
   2  -5  20        5.45       10.93      4.55 o 
   3  -5  20        0.04        3.36      4.51 o 
   4  -5  20        1.28        6.56      6.72 o 
  -4  -4  20       16.30       24.52      6.29 o 
  -3  -4  20        2.30        3.19      4.63 o 
  -2  -4  20        0.02       -0.62      3.02 o 
  -1  -4  20        2.66       -0.54      2.95 o 
   0  -4  20       38.15       40.42      5.32 o 
   1  -4  20        4.56       11.54      3.48 o 
   2  -4  20       45.95       49.94      6.94 o 
   3  -4  20       27.33       31.97      6.10 o 
   4  -4  20        0.08        5.55      4.52 o 
  -4  -3  20        3.00        7.05      6.64 o 
  -3  -3  20        1.65       -1.34      3.03 o 
  -2  -3  20       16.57       14.19      3.84 o 
  -1  -3  20        3.26       -0.10      3.03 o 
   0  -3  20        0.01       -1.98      2.94 o 
   1  -3  20        4.49       11.01      5.20 o 
   2  -3  20        7.89        6.01      3.70 o 
   3  -3  20        3.08        6.65      4.00 o 
   4  -3  20        7.55       -0.05      4.08 o 
  -4  -2  20        0.20        2.20      4.50 o 
  -3  -2  20        6.03       -0.69      2.79 o 
  -2  -2  20       39.62       42.84      5.06 o 
  -1  -2  20        5.78        3.14      3.02 o 
   0  -2  20       37.82       43.51      5.80 o 
   1  -2  20        0.50        1.65      4.39 o 
   2  -2  20       19.26       22.30      4.83 o 
   3  -2  20       37.41       43.76      6.88 o 
   4  -2  20        8.74        9.73      4.80 o 
  -4  -1  20        3.77        4.14      3.74 o 
  -3  -1  20       20.22       16.93      5.65 o 
  -2  -1  20       10.18       11.07      4.09 o 
  -1  -1  20       18.58       17.73      4.03 o 
   0  -1  20       13.05       19.14      5.37 o 
   1  -1  20       11.06        2.98      3.30 o 
   2  -1  20        0.44        7.89      3.62 o 
   3  -1  20       13.88       11.34      4.68 o 
   4  -1  20        6.14        6.55      4.43 o 
  -4   0  20        4.81        2.31      6.45 o 
  -3   0  20        0.36       -0.04      3.40 o 
  -2   0  20        9.16        8.88      3.30 o 
  -1   0  20       15.12       10.18      4.28 o 
   0   0  20        0.43        3.41      3.53 o 
   1   0  20        0.28        6.63      3.65 o 
   2   0  20       13.39       15.58      3.99 o 
   3   0  20        0.69        3.15      4.24 o 
   4   0  20        1.24        4.92      4.28 o 
  -4   1  20        1.19        1.74      4.48 o 
  -3   1  20       14.34       10.21      3.73 o 
  -2   1  20        7.66       10.70      5.00 o 
  -1   1  20       11.99        8.35      3.70 o 
   0   1  20        3.56        4.55      3.71 o 
   1   1  20        3.34       11.20      4.38 o 
   2   1  20        9.55        6.57      3.81 o 
   3   1  20       12.80       10.25      7.42 o 
   4   1  20        2.43        9.10      6.12 o 
  -4   2  20        2.60        7.47      5.77 o 
  -3   2  20        1.00        5.10      4.13 o 
  -2   2  20       14.74       19.38      5.21 o 
  -1   2  20       13.79       13.46      3.74 o 
   0   2  20        0.05        7.35      4.55 o 
   1   2  20        0.19        6.65      4.35 o 
   2   2  20        0.46        0.99      4.90 o 
   3   2  20        1.97        2.59      7.02 o 
  -4   3  20        0.91        1.54      5.92 o 
  -3   3  20       12.38       21.18     11.60 o 
  -2   3  20        0.60        4.07      3.59 o 
  -1   3  20       46.62       52.33      7.64 o 
   0   3  20        0.04        4.58      4.15 o 
   1   3  20       34.14       53.46      7.84 o 
   2   3  20       22.20       29.14      7.03 o 
   3   3  20       44.97       56.26     10.41 o 
  -3   4  20        4.20        6.58      5.52 o 
  -2   4  20       95.10      112.15     10.55 o 
  -1   4  20        1.61       -5.76      5.27 o 
   0   4  20       60.05       63.76      8.58 o 
   1   4  20        1.64        5.98      7.07 o 
   2   4  20       22.89       25.95      8.27 o 
  -3   5  20        3.20       13.08     13.34 o 
  -2   5  20        3.77        8.01      4.97 o 
  -1   5  20       29.03       28.43      8.47 o 
   0   5  20        0.70       -0.42      3.86 o 
   1   5  20        1.72        6.36      7.40 o 
   2   5  20       37.64       39.67      9.97 o 
  -2   6  20        0.68        1.70     11.21 o 
  -1   6  20        0.59        0.60      5.97 o 
   0   6  20        0.53       -2.26      5.75 o 
   1   6  20        1.33        4.62      5.88 o 
  -1  -8  21       92.28      108.31     10.36 o 
   0  -8  21       58.01       63.27      8.21 o 
   1  -8  21        0.21        3.09      5.52 o 
  -2  -7  21        0.59        9.45      4.96 o 
  -1  -7  21        8.12        6.41      4.39 o 
   0  -7  21        1.31       -1.05      3.17 o 
   1  -7  21       27.25       25.55      5.73 o 
   2  -7  21        8.00        8.23      4.86 o 
  -3  -6  21       10.02        4.28      5.00 o 
  -2  -6  21      100.51      125.96      9.63 o 
  -1  -6  21       27.07       23.62      5.38 o 
   0  -6  21        6.00        0.91      3.46 o 
   1  -6  21        0.26        2.04      3.15 o 
   2  -6  21        0.11        4.33      3.94 o 
   3  -6  21        7.31       20.43     10.25 o 
  -3  -5  21       36.85       54.61      9.96 o 
  -2  -5  21        4.08        4.24      3.60 o 
  -1  -5  21        9.98        7.86      4.21 o 
   0  -5  21        7.89        5.54      2.99 o 
   1  -5  21        5.83       12.11      4.30 o 
   2  -5  21        4.07       12.36      4.40 o 
   3  -5  21        3.43        5.79      3.70 o 
  -4  -4  21        8.25        7.40      5.84 o 
  -3  -4  21        1.40        0.54      2.99 o 
  -2  -4  21       48.38       49.13      6.13 o 
  -1  -4  21       27.67       27.92      4.12 o 
   0  -4  21        0.23        2.03      2.69 o 
   1  -4  21        4.59       15.14      4.02 o 
   2  -4  21        1.87        5.53      4.37 o 
   3  -4  21       10.73       11.37      3.75 o 
  -3  -3  21        0.06        0.55      4.03 o 
  -2  -3  21        0.03       -0.51      2.85 o 
  -1  -3  21        0.15       -0.62      2.72 o 
   0  -3  21       16.83       16.65      4.02 o 
   1  -3  21        0.09        6.66      4.78 o 
   2  -3  21        0.21        6.71      4.03 o 
   3  -3  21        1.49       12.56      4.78 o 
  -4  -2  21        6.49       10.34      5.05 o 
  -3  -2  21        4.82        1.71      2.89 o 
  -2  -2  21        6.05        2.31      3.82 o 
  -1  -2  21        3.60        3.54      3.21 o 
   0  -2  21        8.40       16.83      4.19 o 
   1  -2  21        6.29        7.72      3.90 o 
   2  -2  21        2.40        3.36      3.34 o 
   3  -2  21        0.31        2.39      3.97 o 
  -4  -1  21       24.21       22.11      9.35 o 
  -3  -1  21       32.44       27.85      5.72 o 
  -2  -1  21       18.20       20.95      4.96 o 
  -1  -1  21        0.14        0.61      3.06 o 
   0  -1  21       49.98       56.80      6.62 o 
   1  -1  21        4.63        6.90      5.43 o 
   2  -1  21        0.06        5.62      3.79 o 
   3  -1  21        0.04        3.33      3.90 o 
  -4   0  21        4.96        7.32      5.28 o 
  -3   0  21       11.21       18.54      4.84 o 
  -2   0  21        9.67        4.42      4.02 o 
  -1   0  21        0.13        0.13      7.07 o 
   0   0  21       21.84       23.93      4.93 o 
   1   0  21       15.10       17.25      4.80 o 
   2   0  21        7.41       15.36      4.46 o 
   3   0  21       34.40       37.54      6.77 o 
  -4   1  21        0.05        4.65      5.96 o 
  -3   1  21        1.35        7.41      3.50 o 
  -2   1  21       44.58       54.72     12.45 o 
  -1   1  21        0.05       -6.14      7.28 o 
   0   1  21       55.60       70.73      7.66 o 
   1   1  21       25.81       38.93      6.45 o 
   2   1  21       42.21       50.31      8.84 o 
   3   1  21       12.90       16.49      5.55 o 
  -4   2  21        0.48        3.82      5.96 o 
  -3   2  21       15.39       23.30      7.05 o 
  -2   2  21        2.32        4.20      4.47 o 
  -1   2  21        4.23        4.34      3.84 o 
   0   2  21       11.80       22.46      5.15 o 
   1   2  21       21.66       35.74      6.85 o 
   2   2  21        7.23       10.31      4.78 o 
   3   2  21        4.47        0.54      5.17 o 
  -3   3  21        4.38        8.69      8.26 o 
  -2   3  21       31.94       41.75      6.99 o 
  -1   3  21       45.28       47.52      6.44 o 
   0   3  21        7.76        9.26      4.79 o 
   1   3  21        1.44        3.86      4.82 o 
   2   3  21      101.41      100.84     11.81 o 
  -3   4  21        1.07       10.47     11.70 o 
  -2   4  21       26.99       47.27      7.59 o 
  -1   4  21        2.46        5.10      5.16 o 
   0   4  21       13.50       13.32      4.96 o 
   1   4  21       23.45       28.34      7.71 o 
   2   4  21        0.01        3.72      5.69 o 
  -2   5  21        0.26        8.71      7.29 o 
  -1   5  21        0.00       -4.42     12.24 o 
   0   5  21       13.63       12.84      5.19 o 
   1   5  21        0.01        6.25      6.17 o 
  -1  -7  22        1.09        0.13      6.27 o 
   0  -7  22       16.58       19.22      5.30 o 
   1  -7  22        0.12        2.97      6.32 o 
  -2  -6  22        6.82        9.94      4.32 o 
  -1  -6  22        8.98        8.80      4.55 o 
   0  -6  22        0.44        1.90      3.52 o 
   1  -6  22        7.47       12.80      4.59 o 
   2  -6  22        2.32        9.62      8.23 o 
  -2  -5  22       51.43       54.99      6.57 o 
  -1  -5  22        5.11        0.77      3.16 o 
   0  -5  22       41.48       40.12      5.62 o 
   1  -5  22        3.84        9.17      4.14 o 
   2  -5  22        1.21        3.71      3.84 o 
  -3  -4  22       22.65       20.70      5.06 o 
  -2  -4  22       24.16       24.80      4.51 o 
  -1  -4  22      105.44      109.88      7.91 o 
   0  -4  22        2.42        3.80      3.75 o 
   1  -4  22        3.02        8.89      3.68 o 
   2  -4  22       14.55       18.28      6.58 o 
   3  -4  22        0.10       16.81     12.91 o 
  -3  -3  22        0.03       -1.01      3.16 o 
  -2  -3  22        2.43        1.60      3.21 o 
  -1  -3  22        3.95        5.56      3.60 o 
   0  -3  22       29.63       31.45      5.38 o 
   1  -3  22       16.79       17.05      4.50 o 
   2  -3  22        5.36       13.06      5.03 o 
   3  -3  22       14.23       12.92      6.91 o 
  -3  -2  22        0.37        0.22      3.17 o 
  -2  -2  22        0.01        1.24      3.50 o 
  -1  -2  22        0.01       -0.08      3.71 o 
   0  -2  22        3.39        9.58      4.41 o 
   1  -2  22       13.00       19.42      5.60 o 
   2  -2  22       21.45       32.34      6.50 o 
   3  -2  22        3.87        2.89      5.15 o 
  -3  -1  22       51.12       62.25      7.74 o 
  -2  -1  22        3.13        6.83      3.31 o 
  -1  -1  22        0.70        0.98      3.57 o 
   0  -1  22       17.81       30.01      5.40 o 
   1  -1  22        1.46        4.40      3.74 o 
   2  -1  22        9.77       16.67      5.51 o 
   3  -1  22        7.90       19.82      8.06 o 
  -3   0  22       20.00       28.94      6.13 o 
  -2   0  22       30.58       32.15      6.58 o 
  -1   0  22        1.47       -1.41      5.04 o 
   0   0  22        1.24        3.31      3.33 o 
   1   0  22       15.86       26.70      5.61 o 
   2   0  22        0.97        9.79      4.21 o 
   3   0  22        8.31        8.19      7.36 o 
  -3   1  22       37.49       64.97     10.33 o 
  -2   1  22        7.17        7.96      4.58 o 
  -1   1  22        3.80        1.91      3.75 o 
   0   1  22        0.03        4.85      3.59 o 
   1   1  22       10.62       17.72      5.09 o 
   2   1  22        3.62        9.59      4.83 o 
  -3   2  22        0.01        3.57      9.19 o 
  -2   2  22       15.45       23.27      5.53 o 
  -1   2  22        9.98       14.33      4.43 o 
   0   2  22       12.84       25.58      5.56 o 
   1   2  22       14.89       24.55      6.24 o 
   2   2  22        0.86        4.54      5.35 o 
  -2   3  22       17.87       28.37      6.25 o 
  -1   3  22        4.96        5.13      4.41 o 
   0   3  22        1.38        6.86      4.73 o 
   1   3  22       11.96       20.05      6.02 o 
  -1   4  22       53.18       79.50     16.75 o 
   0   4  22        2.90       20.96     15.24 o 
   0  -6  23        0.34       12.03      6.20 o 
  -1  -5  23        6.74        3.31      3.53 o 
   0  -5  23       18.24       18.86      4.58 o 
   1  -5  23        0.01        9.39      5.08 o 
  -2  -4  23        4.73        4.09      3.88 o 
  -1  -4  23       55.08       58.50      7.66 o 
   0  -4  23        1.17        2.16      3.33 o 
   1  -4  23        0.35        7.70      4.14 o 
   2  -4  23        0.06       17.04     15.92 o 
  -2  -3  23       11.49        8.19      3.94 o 
  -1  -3  23        1.91        2.83      3.80 o 
   0  -3  23        3.14       12.68      4.48 o 
   1  -3  23       23.45       31.70      6.39 o 
   2  -3  23        0.53       17.88     14.74 o 
  -3  -2  23        3.00        2.56      4.41 o 
  -2  -2  23        0.68        1.03      3.19 o 
  -1  -2  23       16.40       20.90      5.41 o 
   0  -2  23        7.15       13.02      3.97 o 
   1  -2  23       17.78       25.00      7.52 o 
   2  -2  23        7.06       31.04     16.55 o 
  -3  -1  23        0.00        4.35      4.25 o 
  -2  -1  23       11.82       17.70      5.01 o 
  -1  -1  23        5.18       11.35      5.37 o 
   0  -1  23        0.06        2.66      3.87 o 
   1  -1  23        8.44       14.26      4.94 o 
   2  -1  23        5.72       27.44     17.60 o 
  -2   0  23        0.24        4.89      5.18 o 
  -1   0  23       36.60       44.66      7.80 o 
   0   0  23       23.08       31.71      5.81 o 
   1   0  23        4.65       15.12      4.58 o 
   2   0  23        0.87        9.91     11.87 o 
  -2   1  23        7.63       12.51      6.55 o 
  -1   1  23        4.53       10.34      4.89 o 
   0   1  23       69.42       91.85      9.11 o 
   1   1  23        1.88        7.70      4.32 o 
  -2   2  23        2.62       -1.26      6.13 o 
  -1   2  23       23.57       31.48      5.80 o 
   0   2  23        4.47       14.86      4.95 o 
   1   2  23       53.45       64.65     19.63 o 
  -1   3  23       57.10       82.74     17.97 o 
   0   3  23       22.01       33.78     10.38 o 
   0  -4  24       10.05       18.12      6.61 o 
  -1  -3  24        0.67        4.92      4.29 o 
   0  -3  24        1.10        3.21      5.34 o 
   1  -3  24        0.50       12.50     10.07 o 
  -1  -2  24        0.02        6.93      6.01 o 
   0  -2  24        5.41       11.25      6.55 o 
   1  -2  24        1.81       24.60     11.11 o 
  -1  -1  24       58.91       67.18      8.45 o 
   0  -1  24       73.41       87.03     10.81 o 
   1  -1  24        2.42       13.06     21.30 o 
  -1   0  24        2.02       -2.05      5.09 o 
   0   0  24       23.17       24.78      7.21 o 
                                                 
